# Supplementary material for: A multiparametric extraction method for Vn96-isolated plasma extracellular vesicles and cell-free DNA that enables multi-omic profiling
Source: Sci Rep. 2021 Apr 13;11:8085. doi: 10.1038/s41598-021-87526-y (PMC8044196; doi:10.1038/s41598-021-87526-y)
Supplement: Supplementary file 1 — Supplementary Information 1. [file 41598_2021_87526_MOESM1_ESM.xlsx]

## Sheet: Donor a
# Peptides	# PSMs	Group Description		# Peptides	# PSMs	Group Description		# Peptides	# PSMs	Group Description
156	1300	APOB		130	883	APOB		134	1195	APOB
73	755	HEL-S-62p		71	638	HEL-S-62p		68	685	HEL-S-62p
54	429	C4B		53	415	C4B		53	378	C4A
53	417	C4A		53	404	C4A		52	382	C4B
53	425	C4A		53	413	C4A		52	383	C4A
49	2297	ALB		48	2032	ALB		45	1361	ALB
44	1998	F2		41	1866	F2		44	1141	F2
39	451	A2M		35	375	A2M		34	788	HEL-S-78p
35	458	APOA4		35	463	APOA4		34	439	A2M
34	904	HEL-S-78p		34	337	TF		34	463	APOA4
31	1417	FGA		34	923	HEL-S-78p		32	989	FGA
31	327	TF		30	1293	FGA		32	328	TF
29	1556	APOE		28	491	KRT1		30	921	APOE
27	529	KRT1		28	1563	APOE		27	506	KRT1
26	697	APOA1		28	218	FN1		26	229	FN1
25	655	C4BPA		27	745	APOA1		25	742	FGG
25	1324	FGG		26	1182	FGG		23	343	FGG
25	207	FN1		26	777	HABP2		23	414	KRT2
25	173	THBS1		24	301	[Master Protein] cDNA FLJ51597, highly similar to C4b-binding protein alpha chain OS=Homo sapiens		23	475	KRT10
24	765	HABP2		24	186	THBS1		23	433	PROS1
24	566	KRT10		24	544	FGG		23	455	APOA1
24	582	PROS1		24	601	C4BPA		23	528	C4BPA
23	325	[Master Protein] cDNA FLJ51597, highly similar to C4b-binding protein alpha chain OS=Homo sapiens		23	554	PROS1		23	199	HP
23	311	C1R		23	233	HP		22	299	C1R
23	615	FGG		23	325	C1R		22	523	HABP2
22	396	C1S		22	452	KRT10		21	539	CLU
22	403	KRT2		20	377	KRT2		21	38	[Master Protein] cDNA FLJ75416, highly similar to Homo sapiens complement factor H (CFH), mRNA OS=Homo sapiens
21	866	CLU		20	811	CLU		21	69	CFH
20	39	[Master Protein] cDNA FLJ75416, highly similar to Homo sapiens complement factor H (CFH), mRNA OS=Homo sapiens		19	822	IGHM		21	183	THBS1
20	76	CFH		19	367	C1S		19	70	FLNA
19	216	HP		18	114	SERPINA1		19	281	C1S
19	240	KRT9		18	131	HPR		19	549	IGHM
18	157	KRT5		18	57	SERPINA1		18	166	KRT5
17	126	CP		18	54	FLNA		18	131	HPR
17	900	IGHM		17	138	SERPINA10		17	265	[Master Protein] Full-length cDNA clone CS0DD006YL02 of Neuroblastoma of Homo sapiens (human) OS=Homo sapiens
17	87	GPLD1		17	32	[Master Protein] cDNA FLJ75416, highly similar to Homo sapiens complement factor H (CFH), mRNA OS=Homo sapiens		17	441	HEL-214
17	138	SERPINA10		17	136	KRT5		17	102	CP
16	1969	VTN		17	60	CFH		17	1254	VTN
15	60	SERPINA1		17	399	[Master Protein] Full-length cDNA clone CS0DD006YL02 of Neuroblastoma of Homo sapiens (human) OS=Homo sapiens		17	237	KRT9
15	517	HEL-214		17	92	GPLD1		17	88	GPLD1
15	122	SERPINA1		17	1966	VTN		17	146	SERPINA10
15	437	[Master Protein] Full-length cDNA clone CS0DD006YL02 of Neuroblastoma of Homo sapiens (human) OS=Homo sapiens		16	537	HEL-214		16	248	[Master Protein] Immunoglobulin mu heavy chain OS=Homo sapiens
15	105	HPR		16	106	CP		15	167	KRT14
15	403	[Master Protein] Immunoglobulin mu heavy chain OS=Homo sapiens		16	180	KRT9		15	141	SERPINA1
14	46	FLNA		16	364	[Master Protein] Immunoglobulin mu heavy chain OS=Homo sapiens		15	298	F9
14	180	ITIH2		16	104	KRT16		15	174	ITIH2
14	74	ITIH4		16	178	ITIH2		14	65	PLG
14	156	KRT14		15	38	HSP90B1		13	198	DKFZp686O01196
14	36	TLN1		15	126	KRT14		13	94	SERPING1
14	48	[Master Protein] Uncharacterized protein OS=Homo sapiens		15	72	PLG		13	48	[Master Protein] Uncharacterized protein OS=Homo sapiens
13	58	CNDP1		14	38	TLN1		13	392	IGHG3
13	392	F9		14	417	F9		13	58	ANGPTL6
13	108	KRT6A		14	38	CFB		13	135	KRT16
13	128	KRT16		13	60	ITIH4		12	213	[Master Protein] cDNA FLJ14473 fis, clone MAMMA1001080, highly similar to Homo sapiens SNC73 protein (SNC73) mRNA OS=Homo sapiens
13	98	SERPING1		13	482	[Master Protein] Ig mu heavy chain disease protein OS=Homo sapiens		12	129	KRT6A
13	70	PLG		13	56	ANGPTL6		12	69	ITIH4
12	53	ANGPTL6		12	489	IGHG3		12	52	CNDP1
12	26	HSP90B1		12	110	KRT6A		12	350	[Master Protein] Ig mu heavy chain disease protein OS=Homo sapiens
12	413	PROC		12	36	MYH9		11	77	HPX
11	87	ACTG1		12	80	SERPING1		11	40	MASP1
11	187	[Master Protein] cDNA FLJ14473 fis, clone MAMMA1001080, highly similar to Homo sapiens SNC73 protein (SNC73) mRNA OS=Homo sapiens		12	494	[Master Protein] Uncharacterized protein OS=Homo sapiens		11	112	THBS4
11	52	GSN		12	369	PROC		11	333	PROC
11	66	HPX		11	38	MASP1		11	50	GSN
11	518	[Master Protein] Ig mu heavy chain disease protein OS=Homo sapiens		11	164	[Master Protein] cDNA FLJ90170 fis, clone MAMMA1000370, highly similar to Ig alpha-1 chain C region OS=Homo sapiens		11	26	HSP90B1
11	468	IGHG3		11	246	DKFZp686O01196		10	35	C5
11	138	PZP		11	53	SERPINA3		10	49	SERPINF2
11	239	DKFZp686O01196		11	44	CNDP1		10	216	PROZ
10	55	SERPINF2		11	52	MASP1		10	88	ACTG1
10	70	[Master Protein] cDNA FLJ56954, highly similar to Inter-alpha-trypsin inhibitor heavy chain H1 OS=Homo sapiens		10	121	PZP		10	24	TLN1
10	171	[Master Protein] cDNA FLJ90170 fis, clone MAMMA1000370, highly similar to Ig alpha-1 chain C region OS=Homo sapiens		10	398	IGHG2		10	54	MASP1
10	28	F5		10	82	ACTG1		9	41	F10
10	101	C4B		10	38	C5		9	280	PON1
10	47	SERPINA3		10	78	ITIH1		9	40	SERPINC1
10	130	THBS4		10	96	THBS4		9	59	MASP2
10	286	PROZ		10	221	PROZ		9	105	FCN3
9	73	COMP		9	25	ITIH3		9	97	[Master Protein] Immunoglobulin heavy chain variant (Fragment) OS=Homo sapiens
9	42	C9		9	80	COMP		9	56	SERPINA3
9	362	IGHG2		9	88	DKFZp686M08189		9	297	IGHG2
9	33	MASP1		9	26	SERPINA5		9	28	MYH9
9	46	MASP1		9	48	C9		9	135	PZP
9	26	MYH9		9	454	PON1		9	36	SERPINA5
9	32	SERPINA5		9	62	SERPINF2		8	60	ACTC1
9	532	PON1		9	54	GSN		8	58	[Master Protein] cDNA FLJ56954, highly similar to Inter-alpha-trypsin inhibitor heavy chain H1 OS=Homo sapiens
8	59	ACTC1		9	39	SERPIND1		8	38	APOA5
8	40	APOA5		8	64	HPX		8	72	COMP
8	32	C5		8	44	F10		8	232	CRP
8	118	FCN3		8	127	FCN3		8	133	[Master Protein] Uncharacterized protein OS=Homo sapiens
8	42	SERPIND1		8	26	HEL-S-51		8	24	HEL-S-51
8	170	[Master Protein] Lambda-chain (AA -20 to 215) OS=Homo sapiens		8	62	ACTC1		7	47	SERPIND1
8	58	LUM		8	55	CD5L		7	95	KRT13
8	40	MASP2		8	24	F5		7	57	CD5L
7	40	APOD		8	202	[Master Protein] Lambda-chain (AA -20 to 215) OS=Homo sapiens		7	44	C9
7	58	CD5L		8	49	MASP2		7	124	[Master Protein] Uncharacterized protein OS=Homo sapiens
7	426	CRP		7	42	APOA5		6	46	APOC1
7	20	HEL-S-51		7	382	CRP		6	88	[Master Protein] IgG L chain OS=Homo sapiens
7	41	JCHAIN		7	44	LUM		6	62	[Master Protein] Immunoglobulin kappa light chain OS=Homo sapiens
7	153	[Master Protein] Uncharacterized protein OS=Homo sapiens		7	162	[Master Protein] Uncharacterized protein OS=Homo sapiens		6	32	JCHAIN
6	108	[Master Protein] Anti-RhD monoclonal T125 kappa light chain OS=Homo sapiens		7	192	[Master Protein] Uncharacterized protein OS=Homo sapiens		6	42	LUM
6	31	APOA2		7	188	[Master Protein] Uncharacterized protein OS=Homo sapiens		6	38	CLU
6	12	CPN2		6	138	[Master Protein] Anti-RhD monoclonal T125 kappa light chain OS=Homo sapiens		6	88	[Master Protein] IgG H chain OS=Homo sapiens
6	18	F7		6	98	COLEC11		6	64	SPP2
6	30	F10		6	44	POTEE		6	37	POTEE
6	78	COLEC11		6	12	CPN2		6	13	APMAP
6	32	C1QC		6	22	ITGA2B		6	18	F5
6	107	IGK@		6	72	SPP2		6	73	COLEC11
6	52	[Master Protein] Immunoglobulin alpha-2 heavy chain OS=Homo sapiens		6	12	[Master Protein] Testis tissue sperm-binding protein Li 70n OS=Homo sapiens		6	31	ITIH3
6	212	IGHG4		6	30	SERPINC1		6	28	PRDX1
6	100	[Master Protein] Immunoglobulin kappa light chain OS=Homo sapiens		6	54	C4BPB		6	46	THBS2
6	34	PRDX1		6	137	IGK@		5	27	KNG1
6	44	POTEE		6	40	APOA2		5	67	[Master Protein] Anti-(ED-B) scFV (Fragment) OS=Homo sapiens
6	64	SPP2		6	18	APMAP		5	16	APCS
6	27	SERPINC1		6	117	[Master Protein] Immunoglobulin kappa light chain OS=Homo sapiens		5	28	APOD
6	18	APCS		6	29	PRDX1		5	34	C1QC
5	14	APMAP		6	36	APOD		5	72	PON3
5	40	AHSG		6	36	C1QC		5	78	IGL@
5	95	[Master Protein] Anti-(ED-B) scFV (Fragment) OS=Homo sapiens		6	25	CFI		5	14	HBB
5	22	C1QB		6	42	[Master Protein] Immunoglobulin alpha-2 heavy chain OS=Homo sapiens		5	78	[Master Protein] IgG L chain OS=Homo sapiens
5	12	CFHR1		6	33	JCHAIN		5	40	AHSG
5	22	CFI		6	23	KNG1		5	22	ITGA2B
5	16	CLEC3B		5	135	IGL@		5	76	IGL@
5	97	[Master Protein] IgG H chain OS=Homo sapiens		5	18	CLEC3B		5	51	C4BPB
5	39	[Master Protein] IgG L chain OS=Homo sapiens		5	88	[Master Protein] Anti-(ED-B) scFV (Fragment) OS=Homo sapiens		5	12	CPN2
5	116	IGL@		5	102	[Master Protein] IgG H chain OS=Homo sapiens		5	14	HEL-S-163pA
5	118	IGL@		5	36	APOC1		5	38	AMBP
5	16	ITGA2B		5	20	F7		5	10	TUBA1B
5	20	ITIH3		5	40	AMBP		5	10	TUBA4A
5	16	KNG1		5	46	APOC4-APOC2		5	12	VWF
5	36	AMBP		5	18	APCS		4	12	APOC4
5	37	APOC4-APOC2		5	36	AHSG		4	18	F7
5	10	SHBG		5	14	HBB		4	30	CFI
5	10	[Master Protein] Testis tissue sperm-binding protein Li 70n OS=Homo sapiens		5	10	CFHR1		4	40	THBS3
5	38	THBS2		5	133	IGL@		4	18	C4B
5	14	VWF		5	114	PON3		4	38	KRT73
4	18	YWHAZ		5	34	THBS2		4	51	[Master Protein] IgG H chain OS=Homo sapiens
4	14	AGT		4	12	HEL-S-163pA		4	14	CLEC3B
4	28	APOC1		4	16	ADH4		4	30	APOL1
4	12	APOC4		4	8	CRTAC1		4	20	ADH4
4	24	APOL1		4	14	HRG		4	8	IGFALS
4	10	SLC4A1		4	22	C1QB		4	24	YWHAZ
4	10	HBB		4	52	[Master Protein] IgG H chain OS=Homo sapiens		4	24	APOA2
4	19	C4B		4	28	THBS3		4	10	CFHR1
4	12	HEL-S-163pA		4	12	ASPN		4	8	GAS6
4	52	[Master Protein] IgG H chain OS=Homo sapiens		4	8	SLC4A1		4	67	KRT77
4	37	KRT73		4	14	APOC4		4	30	APOC4-APOC2
4	10	LBP		4	4	[Master Protein] Heavy chain of factor I (Fragment) OS=Homo sapiens		4	10	[Master Protein] Testis tissue sperm-binding protein Li 70n OS=Homo sapiens
4	8	GP1BB		4	28	APOL1		3	8	CDH5
4	161	PON3		4	8	NID1		3	8	FGL1
4	34	THBS3		4	12	TUBA1B		3	26	IGKV4-1
4	10	TUBA4A		4	10	VWF		3	79	APOC3
3	15	[Master Protein] 10E8 heavy chain variable region (Fragment) OS=Homo sapiens		3	32	COLEC10		3	12	ARF3
3	11	RPS18		3	12	PFN1		3	34	C1RL
3	10	ADH4		3	5	ORM1		3	14	LBP
3	8	HBA2		3	10	AFM		3	7	[Master Protein] Precursor (AA -19 to 108) (Fragment) OS=Homo sapiens
3	83	APOC3		3	8	LBP		3	13	[Master Protein] 10E8 heavy chain variable region (Fragment) OS=Homo sapiens
3	8	LPA		3	10	CDH5		3	9	RPS18
3	8	ASPN		3	17	C4B		3	14	C1QB
3	49	C4BPB		3	10	PPIA		3	10	HIST1H4H
3	10	CDH5		3	8	HIST1H4H		3	6	HBA2
3	25	COLEC10		3	28	V<kappa>3		3	10	IGLV8-61
3	6	CDH1		3	6	CDH1		3	6	OMD
3	8	SOD3		3	26	V<kappa>1		3	10	PLTP
3	6	FGL1		3	14	[Master Protein] 10E8 heavy chain variable region (Fragment) OS=Homo sapiens		3	6	SHBG
3	6	GPX3		3	12	MGP		3	38	scFv
3	14	RAB1A		3	6	ARPC4		3	8	AGT
3	3	[Master Protein] Heavy chain of factor I (Fragment) OS=Homo sapiens		3	10	ARF3		3	8	BMP1
3	14	HRG		3	121	APOC3		3	15	[Master Protein] Cold agglutinin FS-1 L-chain (Fragment) OS=Homo sapiens
3	8	HIST1H4H		3	44	IGHV3-74		3	34	COLEC10
3	68	IGLC7		3	10	IGLV8-61		3	6	CDH1
3	8	IGLV8-61		3	8	MYL6		3	8	MYL6
3	6	ITGB3		3	31	scFv		3	30	[Master Protein] Myosin-reactive immunoglobulin light chain variable region (Fragment) OS=Homo sapiens
3	8	MYL6		3	16	YWHAZ		3	8	PPIA
3	56	[Master Protein] Myosin-reactive immunoglobulin light chain variable region (Fragment) OS=Homo sapiens		3	14	[Master Protein] A30 (Fragment) OS=Homo sapiens		3	6	RBP4
3	8	PCOLCE		3	10	HBA2		3	27	V<kappa>1
3	8	RBP4		3	6	LPA		3	18	V<kappa>3
3	24	V<kappa>1		3	6	SOD3		2	4	C6
3	35	scFv		3	6	GPX3		2	16	RAB15
3	6	TAGLN2		3	14	RAB1A		2	4	SOD3
3	6	V2-17		3	46	KRT73		2	6	SERPINA7
2	4	ADAMTS13		3	53	[Master Protein] Myosin-reactive immunoglobulin light chain variable region (Fragment) OS=Homo sapiens		2	2	[Master Protein] Heavy chain of factor I (Fragment) OS=Homo sapiens
2	10	[Master Protein] A30 (Fragment) OS=Homo sapiens		3	18	NME1		2	4	HEL-S-128m
2	4	ARF3		3	8	PCOLCE		2	6	ITLN1
2	4	AFM		3	8	SHBG		2	5	V2-17
2	6	ORM1		3	6	TGFBI		2	4	GP1BA
2	4	ORM2		3	12	V2-17		2	4	GP1BB
2	4	ACTN1		2	6	C1QA		2	4	H2AFX
2	6	ANGPTL8		2	6	AGT		2	4	PCSK9
2	7	[Master Protein] Anti-streptococcal/anti-myosin immunoglobulin lambda light chain variable region (Fragment) OS=Homo sapiens		2	4	STOM		2	38	TTR
2	6	APOM		2	4	C6		2	4	PGLYRP2
2	12	HEL-S-123m		2	7	[Master Protein] Myosin-reactive immunoglobulin kappa chain variable region (Fragment) OS=Homo sapiens		2	4	SPARCL1
2	4	APOH		2	6	GAS6		2	4	C7
2	4	CRTAC1		2	4	PGLYRP2		2	8	HIST1H2BD
2	6	C1QA		2	10	FBLN1		2	12	LYZ
2	6	C7		2	25	[Master Protein] IgG L chain OS=Homo sapiens		2	14	MGP
2	12	C8G		2	10	PPIB		2	9	[Master Protein] MS-C1 light chain variable region (Fragment) OS=Homo sapiens
2	3	[Master Protein] Cryocrystalglobulin CC1 heavy chain variable region (Fragment) OS=Homo sapiens		2	6	ITLN1		2	6	LPA
2	6	DCN		2	4	LGALS3BP		2	55	VH3
2	4	DSP		2	4	RBP4		2	12	PFN1
2	4	STOM		2	6	KRT78		2	4	[Master Protein] Cryocrystalglobulin CC1 heavy chain variable region (Fragment) OS=Homo sapiens
2	6	FBLN1		2	10	C8G		2	6	DPT
2	28	[Master Protein] GCT-A1 heavy chain variable region (Fragment) OS=Homo sapiens		2	4	SPTB		2	7	IGHV5-51
2	35	[Master Protein] GCT-A10 heavy chain variable region (Fragment) OS=Homo sapiens		2	4	ANGPTL8		2	11	IGHV3OR16-12
2	11	[Master Protein] GCT-A8 heavy chain variable region (Fragment) OS=Homo sapiens		2	25	[Master Protein] IgG L chain OS=Homo sapiens		2	4	AZGP1
2	4	GAS6		2	2	ACT		2	8	APOM
2	14	H2AFX		2	4	ADH1B		2	8	ORM1
2	20	[Master Protein] IgG L chain OS=Homo sapiens		2	4	F13A1		2	18	HEL-S-123m
2	18	[Master Protein] IgG L chain OS=Homo sapiens		2	4	C7		2	12	HRG
2	2	IGHV5-51		2	4	C8A		2	6	[Master Protein] Myosin-reactive immunoglobulin light chain variable region (Fragment) OS=Homo sapiens
2	22	IGKV2-40		2	4	SELENOP		2	16	NME1
2	44	IGKV3-15		2	4	ACTN1		2	4	TUBB1
2	6	IGKV3D-15		2	8	APOH		2	12	[Master Protein] A30 (Fragment) OS=Homo sapiens
2	18	IGKV4-1		2	18	IGKV4-1		2	6	AFM
2	6	IGLV7-46		2	10	[Master Protein] MS-D4 heavy chain variable region (Fragment) OS=Homo sapiens		2	6	ORM2
2	4	IGLV9-49		2	14	[Master Protein] Rheumatoid factor RF-ET6 (Fragment) OS=Homo sapiens		2	23	[Master Protein] Amyloid lambda 6 light chain variable region SAR (Fragment) OS=Homo sapiens
2	4	IGFALS		2	4	ORM2		2	4	ANXA2
2	4	ITLN1		2	4	FGL1		2	6	ASPN
2	6	KRT78		2	13	[Master Protein] GCT-A8 heavy chain variable region (Fragment) OS=Homo sapiens		2	4	GPX3
2	6	LGALS3BP		2	2	[Master Protein] IBM-B2 heavy chain variable region (Fragment) OS=Homo sapiens		2	6	IGLV9-49
2	12	MGP		2	6	IGKV3D-15		2	16	[Master Protein] Myosin-reactive immunoglobulin heavy chain variable region (Fragment) OS=Homo sapiens
2	5	[Master Protein] MS-C1 light chain variable region (Fragment) OS=Homo sapiens		2	4	LDHB		2	10	DEFA1
2	15	[Master Protein] Myosin-reactive immunoglobulin heavy chain variable region (Fragment) OS=Homo sapiens		2	8	LYZ		2	12	PPIB
2	6	[Master Protein] Myosin-reactive immunoglobulin kappa chain variable region (Fragment) OS=Homo sapiens		2	18	[Master Protein] Myosin-reactive immunoglobulin heavy chain variable region (Fragment) OS=Homo sapiens		2	6	KLKB1
2	3	[Master Protein] Myosin-reactive immunoglobulin light chain variable region (Fragment) OS=Homo sapiens		2	8	[Master Protein] Myosin-reactive immunoglobulin heavy chain variable region (Fragment) OS=Homo sapiens		2	6	PCOLCE
2	4	PGLYRP2		2	3	[Master Protein] Myosin-reactive immunoglobulin light chain variable region (Fragment) OS=Homo sapiens		2	4	PSMA6
2	6	DEFA1		2	6	PLXDC2		2	4	SELENOP
2	4	NID1		2	6	S100A8		2	6	SERPINE1
2	6	NME1		2	4	SERPINE1		2	5	HSPE1
2	6	PPIA		2	6	HSPE1		2	4	ARPC4
2	8	PPIB		2	5	RPS18		2	4	ANGPTL8
2	4	KLKB1		2	8	APOM		2	6	CRTAC1
2	4	GP1BA		2	18	HEL-S-123m		2	10	C1QA
2	4	PLXDC2		2	5	[Master Protein] Cryocrystalglobulin CC1 heavy chain variable region (Fragment) OS=Homo sapiens		2	12	C8G
2	8	PFN1		2	4	DPT		2	8	FBLN1
2	4	PSMA3		2	26	IGKV2-40		2	2	[Master Protein] IBM-B2 heavy chain variable region (Fragment) OS=Homo sapiens
2	11	IGHV3OR16-12		2	46	IGKV3-15		2	16	IGKV3-15
2	24	V<kappa>3		2	6	IGLV7-46		2	10	IGLV1-47
2	14	[Master Protein] Rheumatoid factor RF-ET6 (Fragment) OS=Homo sapiens		2	4	ITGB3		2	6	INHBE
2	4	SELENOP		2	4	MBL2		2	9	[Master Protein] MS-D4 heavy chain variable region (Fragment) OS=Homo sapiens
2	4	SERPINE1		2	8	DEFA1		2	9	[Master Protein] Myosin-reactive immunoglobulin heavy chain variable region (Fragment) OS=Homo sapiens
2	14	SAA4		2	4	GP1BA		2	6	[Master Protein] Myosin-reactive immunoglobulin kappa chain variable region (Fragment) OS=Homo sapiens
2	4	SERPINA7		2	6	GP1BB		2	4	NID1
2	32	TTR		2	4	PSMA6		2	6	GP9
2	4	TUBB1		2	4	PSMA8		2	4	ATP6AP2
2	4	V1-22		2	4	PSMB6		2	20	[Master Protein] Rheumatoid factor RF-ET6 (Fragment) OS=Homo sapiens
1	4	HSPE1		2	13	IGHV3OR16-12		2	5	[Master Protein] Rheumatoid factor RF-IP12 (Fragment) OS=Homo sapiens
1	1	[Master Protein] 10E8 heavy chain variable region (Fragment) OS=Homo sapiens		2	5	[Master Protein] Rheumatoid factor RF-IP12 (Fragment) OS=Homo sapiens		2	16	SAA4
1	2	RPS15A		2	12	SAA4		2	3	[Master Protein] Uncharacterized protein (Fragment) OS=Homo sapiens
1	2	RPS19		2	4	SERPINA7		1	2	STOM
1	2	ARPC4		2	36	TTR		1	10	SIGLEC16
1	3	TRIP4		2	4	TUBB		1	4	ENO1
1	2	ADAM10		2	4	TUBB1		1	6	ASS1
1	2	ADD1		2	12	RPS27A		1	3	LAMC1
1	2	ENO1		2	57	VH3		1	6	FBLN5
1	2	MAN2A1		1	4	RAC1		1	2	IGHD
1	2	ANXA2		1	4	ANXA2		1	5	[Master Protein] cDNA FLJ76040, highly similar to Homo sapiens ankyrin repeat domain 1 (cardiac muscle) (ANKRD1), mRNA OS=Homo sapiens
1	2	ASS1		1	2	HEL-S-102		1	2	LGALS3BP
1	6	ABCB9		1	4	IVD		1	2	BCHE
1	4	CLPP		1	2	HSPG2		1	2	LRG1
1	2	ATRN		1	6	CPS1		1	10	IGKV2-24
1	1	[Master Protein] B cell receptor heavy chain variable region (Fragment) OS=Homo sapiens		1	4	CFL1		1	2	RSU1
1	2	HSPG2		1	4	COL18A1		1	31	CACNB4
1	2	BTN1A1		1	2	SERPINA4		1	2	LGALS1
1	4	CPS1		1	2	GK		1	4	GAPDH
1	3	CPN1		1	4	DCD		1	2	RAB27A
1	2	CD36		1	2	IGLV2-11		1	4	CLPX
1	2	BCHE		1	6	INHBE		1	2	F12
1	4	CLPX		1	2	SPARCL1		1	1	[Master Protein] Cryocrystalglobulin CC2 lambda light chain variable region (Fragment) OS=Homo sapiens
1	4	F12		1	8	ABCB9		1	3	[Master Protein] MS-A1 light chain variable region (Fragment) OS=Homo sapiens
1	2	F13A1		1	2	RAN		1	2	F13A1
1	2	F13B		1	1	IRAK1		1	5	F13B
1	4	CFL1		1	2	[Master Protein] Myosin-reactive immunoglobulin light chain variable region (Fragment) OS=Homo sapiens		1	2	IGKV1-16
1	4	COL18A1		1	2	ADAMTS13		1	2	IGKV6-21
1	2	C6		1	2	CDH6		1	2	SPARC
1	2	C8A		1	2	SAR1A		1	2	ACTN1
1	4	C8B		1	4	HIST1H2BA		1	6	IGHV3-49
1	2	CFD		1	2	PCSK9		1	13	IGHV4-39
1	1	[Master Protein] Cryocrystalglobulin CC2 lambda light chain variable region (Fragment) OS=Homo sapiens		1	2	CPN1		1	2	TGFBI
1	2	DPT		1	7	[Master Protein] cDNA FLJ76040, highly similar to Homo sapiens ankyrin repeat domain 1 (cardiac muscle) (ANKRD1), mRNA OS=Homo sapiens		1	2	RPS15A
1	4	DCD		1	4	C8B		1	2	ASGR2
1	12	DLST		1	2	AAED1		1	2	CDH13
1	2	EPS8		1	1	HLA-A		1	2	SPTB
1	2	HEL114		1	2	RPL22		1	2	TAGLN2
1	2	HEL-S-102		1	2	GNB1		1	12	ABCB9
1	4	FBLN5		1	10	DLST		1	4	CPS1
1	4	GAPDH		1	2	ANK1		1	4	CPN1
1	6	GK		1	3	F13B		1	2	EPS8
1	16	DIRAS2		1	1	[Master Protein] Myosin-reactive immunoglobulin heavy chain variable region (Fragment) OS=Homo sapiens		1	6	GK
1	2	SAR1A		1	2	ATP6AP2		1	1	[Master Protein] IBM-B2 light chain variable region (Fragment) OS=Homo sapiens
1	2	GNB1		1	2	HEL-S-5		1	3	IVD
1	2	FCER1G		1	4	CFD		1	2	PSMA3
1	4	HIST1H2BA		1	3	IGLV9-49		1	2	RPL23
1	4	HIST1H3A		1	2	IGFALS		1	1	AAED1
1	1	[Master Protein] IBM-A2 light chain variable region (Fragment) OS=Homo sapiens		1	2	PPBP		1	2	MMP2
1	2	IGHD		1	4	PF4V1		1	4	CLPP
1	2	IGHV3-49		1	2	RPS15A		1	4	BTN1A1
1	2	IGHV3-72		1	2	CLPP		1	2	C8B
1	10	IGKV2-24		1	4	HIST1H3A		1	2	CFD
1	8	IGKV3D-20		1	2	NUCB1		1	2	HEL-S-2
1	2	IGKV6-21		1	64	SIGLEC16		1	8	DCD
1	4	IGLV2-11		1	2	RPS19		1	2	ETFA
1	2	IGLV2-18		1	2	ADAM10		1	4	FERMT3
1	1	[Master Protein] Immunogobulin kappa, VJ region (Fragment) OS=Homo sapiens		1	2	ACAN		1	2	PRKCSH
1	4	INHBE		1	1	[Master Protein] Cryocrystalglobulin CC2 lambda light chain variable region (Fragment) OS=Homo sapiens		1	4	SAR1A
1	2	IQCB1		1	4	HEL-S-128m		1	2	IGLV2-11
1	3	IVD		1	4	GAPDH		1	2	IGLV2-18
1	4	SERPINA4		1	12	DIRAS2		1	2	ITGB3
1	2	LPL		1	6	H2AFX		1	6	SERPINA4
1	5	LYZ		1	1	FKBP1A		1	2	LPL
1	4	MPP2		1	2	[Master Protein] Testicular secretory protein Li 24 OS=Homo sapiens		1	2	[Master Protein] MS-F1 light chain variable region (Fragment) OS=Homo sapiens
1	2	MBL2		1	2	RPS9		1	2	L1CAM
1	1	HLA-A		1	4	RPL12		1	2	NUCB1
1	1	[Master Protein] MS-A1 light chain variable region (Fragment) OS=Homo sapiens		1	2	TRIP4		1	2	OLFML1
1	2	[Master Protein] MS-F1 light chain variable region (Fragment) OS=Homo sapiens		1	2	HEL-S-271		1	2	OAF
1	2	MMRN1		1	2	F12		1	4	PF4V1
1	13	MBP		1	2	FERMT3		1	2	PSMB6
1	3	[Master Protein] Myosin-reactive immunoglobulin light chain variable region (Fragment) OS=Homo sapiens		1	4	FBLN5		1	10	TPI1
1	2	NRP2		1	2	IGHD		1	12	RPS27A
1	2	NUCB1		1	12	IGHV4-39		1	1	Gc
1	2	OLFML1		1	14	IGKV2-24		1	6	RPS16
1	2	OIT3		1	2	IGKV6-21		1	6	RPL18
1	2	OMD		1	1	[Master Protein] Immunogobulin kappa, VJ region (Fragment) OS=Homo sapiens		1	2	ARPC1B
1	6	PLTP		1	1	HLA-Cw		1	4	HEL-S-271
1	2	PPBP		1	2	HLA-B		1	4	ATRN
1	4	PF4V1		1	1	[Master Protein] MS-C2 light chain variable region (Fragment) OS=Homo sapiens		1	4	SLC4A1
1	2	GP9		1	3	[Master Protein] MS-E1 heavy chain variable region (Fragment) OS=Homo sapiens		1	2	APOH
1	2	PCSK9		1	2	MMRN1		1	5	[Master Protein] cDNA FLJ52711, highly similar to Homo sapiens thioredoxin domain containing 14 (TXNDC14), mRNA OS=Homo sapiens
1	2	PSMA8		1	2	MMRN2		1	2	CFL1
1	2	PSMB1		1	2	OIT3		1	2	C8A
1	2	PSMB6		1	10	PLTP		1	6	DCN
1	1	FAM186A		1	1	FAM186A		1	16	DLST
1	2	FLJ22763		1	1	IGHV3-38		1	4	HEL-S-102
1	1	IGHV3-38		1	2	RAP1B		1	18	DIRAS2
1	42	PRG4		1	2	RAB27A		1	2	GNB1
1	2	RAB7A		1	2	RPS20		1	6	HIST1H3A
1	2	RAP1B		1	2	ADD1		1	1	[Master Protein] IBM-A2 light chain variable region (Fragment) OS=Homo sapiens
1	2	RSU1		1	4	ASS1		1	10	IGKV3D-20
1	4	RAC1		1	2	ASGR2		1	2	IGLV4-69
1	2	RAB27A		1	4	ATRN		1	1	[Master Protein] Immunogobulin kappa, VJ region (Fragment) OS=Homo sapiens
1	2	ATP6AP2		1	2	BMP1		1	2	MBL2
1	1	[Master Protein] Rheumatoid factor light chain variable region (Fragment) OS=Homo sapiens		1	2	CDH13		1	1	HLA-A
1	3	[Master Protein] Rheumatoid factor RF-IP12 (Fragment) OS=Homo sapiens		1	2	CD36		1	4	HLA-C
1	2	SERPINB12		1	2	BCHE		1	2	OIT3
1	64	SIGLEC16		1	2	CLPX		1	2	PRDX5
1	4	SPARC		1	4	DCN		1	4	PPBP
1	2	SPTB		1	2	DSP		1	4	PDGFC
1	4	TLL2		1	2	PRKCSH		1	2	PSMA8
1	2	TFRC		1	2	HSFX4		1	1	IGHV3-38
1	10	TPI1		1	2	FCER1G		1	2	S100A8
1	1	TRMT61B		1	2	IGHV3-49		1	2	PRG4
1	14	RPS27A		1	12	IGKV3D-20		1	2	RAC1
1	43	CACNB4		1	2	IGLV2-18		1	1	[Master Protein] Uncharacterized protein (Fragment) OS=Homo sapiens
1	4	AZGP1		1	4	LPL
				1	4	LONRF1
				1	2	[Master Protein] MS-A1 light chain variable region (Fragment) OS=Homo sapiens
				1	4	[Master Protein] MS-F1 light chain variable region (Fragment) OS=Homo sapiens
				1	12	MBP
				1	2	MYL12B
				1	2	MYH14
				1	4	NRP2
				1	4	KLKB1
				1	4	GP9
				1	2	[Master Protein] Proteasome subunit alpha type OS=Homo sapiens
				1	2	PSMA3
				1	2	PSMB2
				1	3	FLJ22763
				1	2	PRG4
				1	1	[Master Protein] Rheumatoid factor light chain variable region (Fragment) OS=Homo sapiens
				1	2	RRP36
				1	2	SPARC
				1	2	TAGLN2
				1	2	[Master Protein] Trinucleotide repeat containing 4 variant (Fragment) OS=Homo sapiens
				1	8	TPI1
				1	2	IGLV
				1	2	[Master Protein] Uncharacterized protein (Fragment) OS=Homo sapiens
				1	1	Gc
				1	30	CACNB4
				1	4	AZGP1

## Sheet: Donor b
# Peptides	# PSMs	Group Description		# Peptides	# PSMs	Group Description		# Peptides	# PSMs	Group Description
97	547	APOB		125	810	APOB		114	809	APOB
66	520	HEL-S-62p		64	647	HEL-S-62p		66	656	HEL-S-62p
56	2536	ALB		55	3107	ALB		57	2023	ALB
47	591	C4A		50	757	C4A		54	746	C4A
47	295	C4B		49	376	C4A		52	375	C4A
46	289	C4A		49	378	C4B		52	375	C4B
42	1600	F2		44	2161	F2		43	1414	F2
36	186	[Master Protein] cDNA FLJ53691, highly similar to Serotransferrin OS=Homo sapiens		39	241	[Master Protein] cDNA FLJ53691, highly similar to Serotransferrin OS=Homo sapiens		37	562	APOA4
34	366	[Master Protein] Transferrin variant (Fragment) OS=Homo sapiens		37	472	[Master Protein] Transferrin variant (Fragment) OS=Homo sapiens		36	353	A2M
33	468	APOA4		36	610	APOA4		35	212	[Master Protein] cDNA FLJ53691, highly similar to Serotransferrin OS=Homo sapiens
33	633	HEL-S-78p		33	765	HEL-S-78p		34	425	TF
29	260	A2M		32	346	FN1		30	790	FGA
29	844	FGA		31	320	A2M		30	352	FN1
28	222	FN1		30	336	THBS1		29	624	HEL-S-78p
28	405	KRT1		29	395	[Master Protein] cDNA FLJ51597, highly similar to C4b-binding protein alpha chain OS=Homo sapiens		27	759	APOE
26	317	[Master Protein] cDNA FLJ51597, highly similar to C4b-binding protein alpha chain OS=Homo sapiens		28	790	C4BPA		27	513	KRT1
25	634	C4BPA		27	911	APOA1		27	332	THBS1
25	666	HABP2		27	1101	FGA		26	541	APOA1
24	632	APOA1		27	513	KRT1		26	604	[Master Protein] cDNA FLJ51597, highly similar to C4b-binding protein alpha chain OS=Homo sapiens
23	999	APOE		26	1376	APOE		25	576	HABP2
23	591	PROS1		24	945	FGG		23	213	HP
23	227	THBS1		24	889	HABP2		23	538	PROS1
22	720	FGG		24	772	PROS1		21	528	FGG
20	438	CLU		22	489	KRT10		21	433	KRT10
20	334	FGG		22	381	KRT2		21	403	KRT2
20	348	KRT10		21	433	FGG		20	456	CLU
18	61	SERPINA1		21	260	HP		19	259	C1S
18	164	C1R		21	92	PLG		19	246	FGG
18	126	SERPINA1		20	741	CLU		19	499	IGHM
18	186	HP		19	317	C1S		18	27	[Master Protein] cDNA FLJ75416, highly similar to Homo sapiens complement factor H (CFH), mRNA OS=Homo sapiens
18	284	KRT2		18	25	[Master Protein] cDNA FLJ75416, highly similar to Homo sapiens complement factor H (CFH), mRNA OS=Homo sapiens		18	239	C1R
17	1493	VTN		18	48	CFH		18	50	CFH
16	224	C1S		18	155	SERPINA1		18	615	HEL-214
16	434	IGHM		17	235	C1R		17	175	SERPINA1
15	715	HEL-214		17	227	ITIH2		17	237	[Master Protein] Full-length cDNA clone CS0DD006YL02 of Neuroblastoma of Homo sapiens (human) OS=Homo sapiens
15	210	[Master Protein] Full-length cDNA clone CS0DD006YL02 of Neuroblastoma of Homo sapiens (human) OS=Homo sapiens		17	98	GPLD1		17	126	HPR
15	102	HPR		17	1968	VTN		16	229	[Master Protein] Immunoglobulin mu heavy chain OS=Homo sapiens
15	146	KRT9		16	465	HEL-214		16	211	ITIH2
15	62	GPLD1		16	140	HPR		16	201	KRT9
14	234	F9		16	603	IGHM		16	146	KRT5
14	192	[Master Protein] Immunoglobulin mu heavy chain OS=Homo sapiens		15	196	KRT9		16	99	GPLD1
14	145	ITIH2		14	64	CP		15	329	F9
13	337	DKFZp686G11190		14	397	F9		15	82	PLG
13	294	PROC		14	289	[Master Protein] Full-length cDNA clone CS0DD006YL02 of Neuroblastoma of Homo sapiens (human) OS=Homo sapiens		15	1274	VTN
12	228	[Master Protein] cDNA FLJ14473 fis, clone MAMMA1001080, highly similar to Homo sapiens SNC73 protein (SNC73) mRNA OS=Homo sapiens		14	274	[Master Protein] Immunoglobulin mu heavy chain OS=Homo sapiens		14	72	CP
12	452	IGHG3		14	400	PROC		14	138	KRT14
12	42	ITIH4		13	246	[Master Protein] cDNA FLJ14473 fis, clone MAMMA1001080, highly similar to Homo sapiens SNC73 protein (SNC73) mRNA OS=Homo sapiens		14	81	SERPING1
12	90	KRT5		13	118	KRT6A		14	574	[Master Protein] Uncharacterized protein OS=Homo sapiens
12	50	SERPING1		13	830	IGHG1		13	134	KRT6A
11	76	COMP		13	62	ITIH4		13	326	[Master Protein] Ig mu heavy chain disease protein OS=Homo sapiens
11	46	CP		13	118	KRT5		13	401	IGHG3
11	26	HSP90B1		13	415	DKFZp686G11190		13	58	ITIH4
11	46	GSN		13	414	[Master Protein] Uncharacterized protein OS=Homo sapiens		13	144	KRT6B
11	62	HPX		12	69	HPX		13	278	DKFZp686N02209
11	248	[Master Protein] Ig mu heavy chain disease protein OS=Homo sapiens		12	531	IGHG3		13	280	DKFZp686O01196
11	52	PLG		12	130	KRT14		13	311	PROC
11	48	SERPINA5		12	132	KRT6B		12	24	HSP90B1
10	378	IGHG2		12	69	SERPING1		12	56	GSN
10	30	[Master Protein] Uncharacterized protein OS=Homo sapiens		11	24	CFB		12	31	MASP1
10	30	GC		11	28	HSP90B1		12	106	KRT16
10	114	PROZ		11	319	[Master Protein] Ig mu heavy chain disease protein OS=Homo sapiens		12	40	[Master Protein] Uncharacterized protein OS=Homo sapiens
9	81	SERPINF2		11	27	MASP1		11	233	[Master Protein] cDNA FLJ14473 fis, clone MAMMA1001080, highly similar to Homo sapiens SNC73 protein (SNC73) mRNA OS=Homo sapiens
9	22	CFH		11	88	SERPINA10		11	36	KNG1
9	78	ITIH1		11	64	SERPINA5		11	46	MASP1
9	86	KRT14		10	111	SERPINF2		11	78	SERPINA10
9	60	SERPINA10		10	92	COMP		11	58	SERPINA5
9	58	SERPINA3		10	123	[Master Protein] cDNA FLJ41981 fis, clone SMINT2011888, highly similar to Protein Tro alpha1 H,myeloma OS=Homo sapiens		11	64	SERPINC1
9	36	SERPINC1		10	69	GSN		11	33	GC
9	90	THBS4		10	446	IGHG2		11	170	PROZ
8	30	C9		10	100	KRT16		11	32	VWF
8	88	KRT6A		10	47	KNG1		10	74	SERPINF2
8	176	[Master Protein] IgG L chain OS=Homo sapiens		10	36	MASP1		10	98	COMP
8	98	[Master Protein] Immunoglobulin heavy chain variant (Fragment) OS=Homo sapiens		10	90	THBS4		10	82	HPX
8	32	KNG1		10	33	GC		10	90	ITIH1
8	44	MASP2		10	24	VWF		9	304	IGHG2
7	26	ACTG1		9	42	F10		9	64	MASP2
7	40	APOA5		9	64	SERPINA3		9	74	SERPINA3
7	20	SERPIND1		9	199	[Master Protein] Uncharacterized protein OS=Homo sapiens		9	96	THBS4
7	217	IGHG4		9	147	PROZ		8	30	ACTG1
7	21	MASP1		8	32	ACTG1		8	46	F10
7	185	[Master Protein] Lambda-chain (AA -20 to 215) OS=Homo sapiens		8	38	SERPIND1		8	28	C5
7	22	APCS		8	259	[Master Protein] IgG L chain OS=Homo sapiens		8	34	SERPIND1
7	137	PON1		8	182	IGK@		8	183	IGL@
7	119	[Master Protein] Uncharacterized protein OS=Homo sapiens		8	142	IGL@		8	173	IGHG4
7	13	VWF		8	266	IGHG4		8	92	SPP2
6	28	APOD		8	91	ITIH1		7	48	APOA5
6	28	CD5L		8	46	MASP2		7	18	F5
6	18	F10		8	130	DKFZp686M24218		7	40	C9
6	40	COLEC11		8	50	SERPINC1		7	112	CRP
6	134	CRP		8	20	[Master Protein] Testis tissue sperm-binding protein Li 70n OS=Homo sapiens		7	99	IGL@
6	90	[Master Protein] IgG L chain OS=Homo sapiens		7	91	[Master Protein] Anti-RhD monoclonal T125 kappa light chain OS=Homo sapiens		7	26	JCHAIN
6	108	IGK@		7	48	APOA5		7	24	ITIH3
6	28	MASP1		7	36	CD5L		7	171	PON1
6	58	SPP2		7	275	IGL@		7	20	[Master Protein] Testis tissue sperm-binding protein Li 70n OS=Homo sapiens
6	12	[Master Protein] Testis tissue sperm-binding protein Li 70n OS=Homo sapiens		7	81	[Master Protein] Immunoglobulin kappa light chain OS=Homo sapiens		7	165	[Master Protein] Uncharacterized protein OS=Homo sapiens
5	14	ANGPTL6		7	27	ITIH3		7	174	[Master Protein] Uncharacterized protein OS=Homo sapiens
5	18	APOA2		7	106	SPP2		6	27	APOA2
5	52	C4BPB		7	28	APCS		6	32	APOD
5	18	F7		7	223	PON1		6	38	CD5L
5	18	CFI		6	28	APOA2		6	60	COLEC11
5	16	HEL-S-163pA		6	30	APOD		6	22	CLEC3B
5	12	HRG		6	24	C5		6	26	HEL-S-163pA
5	128	[Master Protein] IgG H chain OS=Homo sapiens		6	29	C9		6	47	[Master Protein] Immunoglobulin alpha-2 heavy chain OS=Homo sapiens
5	77	[Master Protein] IgG L chain OS=Homo sapiens		6	24	FCN3		6	22	APCS
5	185	IGL@		6	56	AMBP		5	16	ANGPTL6
5	165	IGL@		5	16	ANGPTL6		5	24	AGT
5	52	[Master Protein] Immunoglobulin kappa light chain OS=Homo sapiens		5	43	[Master Protein] Anti-FactorVIII scFv (Fragment) OS=Homo sapiens		5	32	[Master Protein] Anti-FactorVIII scFv (Fragment) OS=Homo sapiens
5	34	LUM		5	22	APOC1		5	36	APOC1
4	32	AHSG		5	10	CPN2		5	32	CLU
4	37	[Master Protein] Anti-(ED-B) scFV (Fragment) OS=Homo sapiens		5	12	F5		5	14	CNDP1
4	26	APOC1		5	16	F7		5	20	C1QC
4	69	APOC3		5	56	COLEC11		5	36	CFI
4	16	APOL1		5	162	CRP		5	18	FCN3
4	8	CNDP1		5	14	HEL-S-163pA		5	45	[Master Protein] IgG H chain OS=Homo sapiens
4	8	F5		5	147	[Master Protein] IgG H chain OS=Homo sapiens		5	110	[Master Protein] IgG H chain OS=Homo sapiens
4	20	C1QC		5	126	[Master Protein] IgG L chain OS=Homo sapiens		5	111	[Master Protein] IgG L chain OS=Homo sapiens
4	10	C7		5	254	IGL@		5	156	IGL@
4	8	CFHR1		5	230	IGL@		5	150	IGL@
4	16	CLEC3B		5	22	JCHAIN		5	44	LUM
4	14	JCHAIN		5	26	LUM		5	10	POTEE
4	12	ITIH3		5	20	RBP4		5	48	AMBP
4	32	AMBP		5	16	TNC		5	14	TNC
4	127	DKFZp781M0386		4	40	AHSG		4	16	YWHAZ
3	10	[Master Protein] A30 (Fragment) OS=Homo sapiens		4	16	AGT		4	12	APMAP
3	6	APMAP		4	10	CNDP1		4	8	AFM
3	8	AFM		4	7	HBB		4	10	ORM2
3	8	ORM1		4	17	C4B		4	40	AHSG
3	8	ORM2		4	70	C4BPB		4	18	APOL1
3	6	HBA2		4	8	CRTAC1		4	12	HBB
3	8	ANXA2		4	32	C1QC		4	16	C4B
3	9	C4B		4	8	C7		4	46	C4BPB
3	6	CPN2		4	14	CFHR1		4	8	CPN2
3	13	[Master Protein] Cold agglutinin FS-1 L-chain (Fragment) OS=Homo sapiens		4	26	CFI		4	10	CFHR1
3	20	COLEC10		4	12	CLEC3B		4	10	LBP
3	22	C1RL		4	50	[Master Protein] IgG H chain OS=Homo sapiens		4	18	PPIA
3	10	C8G		4	47	[Master Protein] IgG L chain OS=Homo sapiens		4	24	PRDX1
3	6	CDH1		4	10	PGLYRP2		4	33	APOC4-APOC2
3	8	SOD3		4	8	PPIA		4	105	DKFZp781M0386
3	14	FCN3		4	20	PRDX1		4	18	RBP4
3	5	[Master Protein] Heavy chain of factor I (Fragment) OS=Homo sapiens		4	42	APOC4-APOC2		4	45	PON3
3	6	HIST1H4H		4	186	DKFZp781M0386		4	25	scFv
3	22	[Master Protein] IgG L chain OS=Homo sapiens		4	70	PON3		3	11	[Master Protein] 10E8 heavy chain variable region (Fragment) OS=Homo sapiens
3	19	[Master Protein] IgG L chain OS=Homo sapiens		3	11	HSPE1		3	7	RPS18
3	38	IGHV3-74		3	14	YWHAZ		3	11	[Master Protein] A30 (Fragment) OS=Homo sapiens
3	8	IGLV8-61		3	15	[Master Protein] A30 (Fragment) OS=Homo sapiens		3	10	ARF3
3	19	[Master Protein] Myosin-reactive immunoglobulin light chain variable region (Fragment) OS=Homo sapiens		3	6	APMAP		3	8	ORM1
3	6	PGLYRP2		3	6	AFM		3	94	APOC3
3	6	OMD		3	6	HBA2		3	12	APOC4
3	12	PRDX1		3	10	ANXA2		3	6	ASPN
3	22	APOC4-APOC2		3	131	APOC3		3	6	CRTAC1
3	10	RBP4		3	12	APOL1		3	14	F7
3	43	PON3		3	6	ASPN		3	6	F12
3	35	scFv		3	6	HSPG2		3	23	[Master Protein] Cold agglutinin FS-1 L-chain (Fragment) OS=Homo sapiens
3	11	V1-17		3	8	APOH		3	8	C1QB
3	7	V2-7		3	14	CDH5		3	6	C7
3	3	Gc		3	21	[Master Protein] Cold agglutinin FS-1 L-chain (Fragment) OS=Homo sapiens		3	10	C8G
2	10	[Master Protein] 10E8 heavy chain variable region (Fragment) OS=Homo sapiens		3	28	COLEC10		3	6	CLEC11A
2	8	YWHAZ		3	16	C1QB		3	6	CDH1
2	22	[Master Protein] Amyloid lambda 6 light chain variable region SAR (Fragment) OS=Homo sapiens		3	10	C8G		3	10	SOD3
2	6	AGT		3	6	CDH1		3	3	[Master Protein] Heavy chain of factor I (Fragment) OS=Homo sapiens
2	4	APOM		3	8	SOD3		3	17	HRG
2	6	ASPN		3	23	[Master Protein] GCT-A5 light chain variable region (Fragment) OS=Homo sapiens		3	12	HIST1H4H
2	8	HEL-S-123m		3	6	PRKCSH		3	72	[Master Protein] IgG H chain OS=Homo sapiens
2	4	APOH		3	8	GPX3		3	37	[Master Protein] IgG L chain OS=Homo sapiens
2	4	HBB		3	10	HRG		3	36	IGKV4-1
2	4	C1QA		3	18	HIST1H4H		3	14	IGLV1-47
2	8	C1QB		3	94	[Master Protein] IgG H chain OS=Homo sapiens		3	6	IGLV8-61
2	6	C5		3	40	IGHV3-74		3	50	KRT73
2	4	DPT		3	48	KRT73		3	16	[Master Protein] Myosin-reactive immunoglobulin light chain variable region (Fragment) OS=Homo sapiens
2	25	[Master Protein] GCT-A4 light chain variable region (Fragment) OS=Homo sapiens		3	6	LBP		3	11	NUCB1
2	6	H2AFX		3	24	[Master Protein] Myosin-reactive immunoglobulin light chain variable region (Fragment) OS=Homo sapiens		3	6	OMD
2	4	[Master Protein] IBM-B2 heavy chain variable region (Fragment) OS=Homo sapiens		3	5	[Master Protein] Precursor (AA -19 to 108) (Fragment) OS=Homo sapiens		3	7	[Master Protein] Precursor (AA -19 to 108) (Fragment) OS=Homo sapiens
2	6	IGHV3-49		3	7	PCOLCE		3	8	PFN1
2	14	IGHV4-39		3	20	PFN1		3	17	V<kappa>1
2	4	IGKV3D-15		3	33	scFv		3	22	V<kappa>3
2	12	IGKV4-1		3	6	SPARC		3	7	[Master Protein] Rheumatoid factor RF-ET6 (Fragment) OS=Homo sapiens
2	4	ITLN1		3	34	THBS3		3	40	THBS3
2	6	SERPINA4		3	10	V2-17		3	10	V2-17
2	30	KRT73		3	4	Gc		3	4	Gc
2	4	LBP		2	14	[Master Protein] 10E8 heavy chain variable region (Fragment) OS=Homo sapiens		3	8	AZGP1
2	2	[Master Protein] MS-F1 light chain variable region (Fragment) OS=Homo sapiens		2	7	RPS18		2	4	HSPE1
2	12	[Master Protein] Myosin-reactive immunoglobulin heavy chain variable region (Fragment) OS=Homo sapiens		2	4	ADH4		2	6	ADH4
2	13	[Master Protein] Myosin-reactive immunoglobulin heavy chain variable region (Fragment) OS=Homo sapiens		2	8	ORM1		2	6	HBA2
2	4	[Master Protein] Myosin-reactive immunoglobulin kappa chain variable region (Fragment) OS=Homo sapiens		2	8	ORM2		2	25	[Master Protein] Amyloid lambda 6 light chain variable region SAR (Fragment) OS=Homo sapiens
2	5	[Master Protein] Myosin-reactive immunoglobulin light chain variable region (Fragment) OS=Homo sapiens		2	31	[Master Protein] Amyloid lambda 6 light chain variable region SAR (Fragment) OS=Homo sapiens		2	10	ANXA2
2	4	DEFA1		2	6	[Master Protein] Anti-streptococcal/anti-myosin immunoglobulin lambda light chain variable region (Fragment) OS=Homo sapiens		2	6	[Master Protein] Anti-streptococcal/anti-myosin immunoglobulin lambda light chain variable region (Fragment) OS=Homo sapiens
2	4	NME1		2	6	APOM		2	6	APOM
2	8	PLTP		2	11	HEL-S-123m		2	16	HEL-S-123m
2	4	PCOLCE		2	4	CLEC11A		2	12	APOH
2	9	IGHV3OR16-12		2	4	HEL-S-2		2	6	CDH5
2	8	S100A8		2	6	DPT		2	4	BCHE
2	25	V<kappa>3		2	4	FBLN1		2	24	COLEC10
2	22	V<lambda>3		2	11	[Master Protein] GCT-A1 heavy chain variable region (Fragment) OS=Homo sapiens		2	6	C1QA
2	6	[Master Protein] Rheumatoid factor RF-IP12 (Fragment) OS=Homo sapiens		2	27	[Master Protein] GCT-A10 heavy chain variable region (Fragment) OS=Homo sapiens		2	4	C6
2	4	SELENOP		2	4	GAS6		2	4	C8A
2	12	SAA4		2	2	[Master Protein] Heavy chain of factor I (Fragment) OS=Homo sapiens		2	4	[Master Protein] Cryocrystalglobulin CC1 kappa light chain variable region (Fragment) OS=Homo sapiens
2	4	SPARC		2	7	HIST1H2BD		2	9	DPT
2	4	TNC		2	10	HIST1H3A		2	12	HEL-S-2a
2	22	TTR		2	6	[Master Protein] IBM-B2 heavy chain variable region (Fragment) OS=Homo sapiens		2	4	FBLN1
2	6	AZGP1		2	3	IGHV5-51		2	4	GPX3
1	1	[Master Protein] 10E8 heavy chain variable region (Fragment) OS=Homo sapiens		2	3	[Master Protein] Immunoglobulin delta heavy chain OS=Homo sapiens		2	6	GAPDH
1	1	RPS18		2	10	IGHV3-49		2	4	GAS6
1	1	TRIP4		2	17	IGHV6-1		2	3	[Master Protein] Heavy chain Fab (Fragment) OS=Homo sapiens
1	2	ASS1		2	7	IGKV1-6		2	6	H2AFX
1	2	ABCB9		2	26	IGKV3-15		2	10	HIST1H2BD
1	5	CDH5		2	3	IGKV3D-15		2	6	HIST1H3A
1	2	CRTAC1		2	14	IGLV1-47		2	2	[Master Protein] IBM-A3 heavy chain variable region (Fragment) OS=Homo sapiens
1	3	[Master Protein] cDNA FLJ76040, highly similar to Homo sapiens ankyrin repeat domain 1 (cardiac muscle) (ANKRD1), mRNA OS=Homo sapiens		2	6	IGLV7-46		2	3	[Master Protein] IBM-B2 heavy chain variable region (Fragment) OS=Homo sapiens
1	2	F12		2	4	IGLV8-61		2	10	IGHV3-49
1	2	F13B		2	6	ITLN1		2	18	IGKV3-15
1	2	C6		2	6	SERPINA4		2	5	IGKV3D-15
1	2	C8A		2	10	LYZ		2	8	IGLV7-46
1	2	C8B		2	14	MGP		2	6	ITLN1
1	2	CFD		2	11	[Master Protein] MS-D4 heavy chain variable region (Fragment) OS=Homo sapiens		2	8	SERPINA4
1	1	[Master Protein] Cryocrystalglobulin CC2 lambda light chain variable region (Fragment) OS=Homo sapiens		2	3	[Master Protein] MS-F1 light chain variable region (Fragment) OS=Homo sapiens		2	4	LGALS3BP
1	2	CLEC11A		2	14	[Master Protein] Myosin-reactive immunoglobulin heavy chain variable region (Fragment) OS=Homo sapiens		2	6	LYZ
1	2	DCN		2	3	[Master Protein] Myosin-reactive immunoglobulin kappa chain variable region (Fragment) OS=Homo sapiens		2	12	MGP
1	8	DLST		2	3	[Master Protein] Myosin-reactive immunoglobulin light chain variable region (Fragment) OS=Homo sapiens		2	8	[Master Protein] MS-C1 light chain variable region (Fragment) OS=Homo sapiens
1	2	HEL110		2	12	DEFA1		2	4	[Master Protein] MS-F1 light chain variable region (Fragment) OS=Homo sapiens
1	2	FBLN5		2	8	NME1		2	14	[Master Protein] Myosin-reactive immunoglobulin heavy chain variable region (Fragment) OS=Homo sapiens
1	2	FBLN1		2	4	OIT3		2	3	[Master Protein] Myosin-reactive immunoglobulin heavy chain variable region (Fragment) OS=Homo sapiens
1	1	[Master Protein] GCT-A1 heavy chain variable region (Fragment) OS=Homo sapiens		2	4	OMD		2	3	[Master Protein] Myosin-reactive immunoglobulin kappa chain variable region (Fragment) OS=Homo sapiens
1	2	PRKCSH		2	4	PCSK9		2	7	[Master Protein] Myosin-reactive immunoglobulin light chain variable region (Fragment) OS=Homo sapiens
1	2	GPX3		2	10	IGHV3OR16-12		2	4	PGLYRP2
1	4	GAPDH		2	12	S100A8		2	12	DEFA1
1	4	GK		2	36	V<kappa>3		2	18	NME1
1	2	GAS6		2	31	V<lambda>3		2	10	PPIB
1	12	DIRAS2		2	7	[Master Protein] Rheumatoid factor RF-IP12 (Fragment) OS=Homo sapiens		2	10	PLTP
1	4	HIST1H2BA		2	4	SELENOP		2	4	KLKB1
1	2	HIST1H3A		2	16	SAA4		2	6	PCOLCE
1	1	[Master Protein] IBM-A3 heavy chain variable region (Fragment) OS=Homo sapiens		2	42	TTR		2	4	PCSK9
1	2	IGHD		2	10	TPI1		2	10	IGHV3OR16-12
1	2	IGHV1-45		2	10	AZGP1		2	6	S100A8
1	2	IGHV5-51		1	2	[Master Protein] 10E8 heavy chain variable region (Fragment) OS=Homo sapiens		2	39	PRG4
1	6	IGKV2-24		1	2	RPS15A		2	3	ATP6AP2
1	8	IGKV3D-20		1	4	RPS16		2	6	ATP6AP2
1	2	IGKV6-21		1	2	RPS19		2	25	V<lambda>3
1	2	IGLV2-11		1	2	RPS26		2	8	[Master Protein] Rheumatoid factor RF-IP12 (Fragment) OS=Homo sapiens
1	2	IGLV2-14		1	2	RPL22		2	4	SELENOP
1	2	IGLV4-69		1	2	RPL27A		2	6	SERPINE1
1	2	IGLV9-49		1	4	TRIP4		2	15	SAA4
1	2	IQCB1		1	2	ADAM10		2	8	SPARC
1	2	IVD		1	4	ARF3		2	4	SPARCL1
1	1	KEAP1		1	4	AKAP9		2	8	SERPINA7
1	2	LRG1		1	2	ADD1		2	44	TTR
1	4	LRMP		1	2	ANG		2	14	RPS27A
1	4	LYZ		1	1	ANKIB1		2	3	V1-13
1	2	MPP2		1	4	ASS1		1	1	[Master Protein] 10E8 heavy chain variable region (Fragment) OS=Homo sapiens
1	6	MGP		1	2	HEL-S-271		1	4	RPS16
1	2	TIMP2		1	2	ABCB9		1	2	RPS26
1	1	HLA-C		1	2	CLPP		1	2	SDF4
1	1	[Master Protein] MS-A1 light chain variable region (Fragment) OS=Homo sapiens		1	2	CDH6		1	2	RPLP0
1	1	[Master Protein] MS-C2 light chain variable region (Fragment) OS=Homo sapiens		1	2	CALML5		1	2	ARL10
1	8	[Master Protein] MS-D4 heavy chain variable region (Fragment) OS=Homo sapiens		1	4	CPS1		1	2	ANG
1	2	MPRIP		1	2	CPN1		1	2	AGR2
1	2	MYH9		1	1	CNOT11		1	6	ASS1
1	2	[Master Protein] Myosin-reactive immunoglobulin heavy chain variable region (Fragment) OS=Homo sapiens		1	4	[Master Protein] cDNA FLJ76040, highly similar to Homo sapiens ankyrin repeat domain 1 (cardiac muscle) (ANKRD1), mRNA OS=Homo sapiens		1	2	HEL-S-271
1	2	NRP2		1	2	BCHE		1	10	ABCB9
1	2	NID1		1	2	CLPX		1	2	BMP1
1	2	NUCB1		1	1	COTL1		1	4	BTN1A1
1	2	PDGFC		1	2	F12		1	2	CALML5
1	2	PFN1		1	3	F13B		1	6	CPS1
1	2	PCSK9		1	4	CFL1		1	2	CPN1
1	1	FAM186A		1	4	C1QA		1	2	CASP14
1	2	FAM65C		1	2	C6		1	4	[Master Protein] cDNA FLJ76040, highly similar to Homo sapiens ankyrin repeat domain 1 (cardiac muscle) (ANKRD1), mRNA OS=Homo sapiens
1	3	FLJ22763		1	2	C8A		1	2	CLPX
1	2	S100A9		1	1	[Master Protein] Cryocrystalglobulin CC2 lambda light chain variable region (Fragment) OS=Homo sapiens		1	3	F13B
1	35	PRG4		1	2	DCN		1	4	CFL1
1	4	GULP1		1	12	DLST		1	2	COL12A1
1	24	SIGLEC16		1	2	ETFA		1	4	C8B
1	2	ERCC2		1	2	HEL110		1	2	CFD
1	1	TMPRSS11E		1	2	HEL-S-102		1	1	[Master Protein] Cryocrystalglobulin CC2 lambda light chain variable region (Fragment) OS=Homo sapiens
1	8	RPS27A		1	1	BRIP1		1	2	HEL-S-2
1	13	CACNB4		1	2	FBXO17		1	4	DCN
				1	2	FBLN5		1	4	DCD
				1	1	[Master Protein] GCT-A2 heavy chain variable region (Fragment) OS=Homo sapiens		1	18	DLST
				1	4	GAPDH		1	2	EPS8
				1	4	GK		1	1	EGFL8
				1	15	DIRAS2		1	2	HEL110
				1	1	[Master Protein] Heavy chain Fab (Fragment) OS=Homo sapiens		1	2	HEL-S-102
				1	8	H2AFX		1	2	HEL-S-128m
				1	8	IGKV2-24		1	2	EIF4G3
				1	6	IGKV3D-20		1	2	FABP5
				1	2	IGKV6-21		1	2	FETUB
				1	2	IGLV2-11		1	6	FBLN5
				1	2	IGLV2-14		1	2	[Master Protein] GCT-A1 heavy chain variable region (Fragment) OS=Homo sapiens
				1	2	IGLV2-18		1	2	PRKCSH
				1	2	IGLV4-69		1	4	GK
				1	2	IGLV9-49		1	4	RAN
				1	2	IGFBP3		1	17	DIRAS2
				1	2	IVD		1	1	[Master Protein] IBM-A2 light chain variable region (Fragment) OS=Homo sapiens
				1	1	KATNAL2		1	2	IGHD
				1	2	LAMC1		1	2	IGHV1-45
				1	2	LGALS3BP		1	23	IGHV4-39
				1	2	LRRC54		1	4	IGHV5-51
				1	2	LPL		1	2	IGKV1-16
				1	4	MPP2		1	8	IGKV2-24
				1	2	TIMP2		1	10	IGKV3D-20
				1	3	[Master Protein] MS-A1 light chain variable region (Fragment) OS=Homo sapiens		1	2	IGKV6-21
				1	1	[Master Protein] MS-E1 heavy chain variable region (Fragment) OS=Homo sapiens		1	2	IGLV2-11
				1	8	MBP		1	2	IGLV2-14
				1	2	MYH9		1	2	IGLV2-18
				1	2	[Master Protein] Myosin-reactive immunoglobulin heavy chain variable region (Fragment) OS=Homo sapiens		1	2	IGLV4-69
				1	2	CYB5R1		1	2	IGLV9-49
				1	2	NRP2		1	3	LAMC1
				1	1	NCF1		1	2	LRRC54
				1	4	NUCB1		1	2	LPL
				1	4	OLFML1		1	2	MBL2
				1	2	OAF		1	3	[Master Protein] MS-A1 light chain variable region (Fragment) OS=Homo sapiens
				1	4	PPIB		1	1	[Master Protein] MS-C2 light chain variable region (Fragment) OS=Homo sapiens
				1	2	PCTP		1	9	[Master Protein] MS-D4 heavy chain variable region (Fragment) OS=Homo sapiens
				1	6	PLTP		1	1	[Master Protein] MS-E1 heavy chain variable region (Fragment) OS=Homo sapiens
				1	2	KLKB1		1	4	MBP
				1	8	PF4V1		1	2	MYH9
				1	2	PIGR		1	1	[Master Protein] Myosin-reactive immunoglobulin heavy chain variable region (Fragment) OS=Homo sapiens
				1	2	FAM186A		1	2	OIT3
				1	2	FAM65C		1	4	OAF
				1	2	FLJ22763		1	2	PPBP
				1	2	S100A9		1	6	PF4V1
				1	31	PRG4		1	2	PDGFC
				1	4	RAB15		1	2	PIGR
				1	1	[Master Protein] Rheumatoid factor light chain variable region (Fragment) OS=Homo sapiens		1	3	FLJ22763
				1	2	RPL23		1	1	IGKJ3
				1	1	SLMAP		1	2	S100A6
				1	2	SERPINE1		1	4	S100A9
				1	2	SHBG		1	2	RAB11B
				1	41	SIGLEC16		1	4	RAB15
				1	4	SMTN		1	1	[Master Protein] Rheumatoid factor light chain variable region (Fragment) OS=Homo sapiens
				1	3	SQRDL		1	11	SHMT1
				1	2	SVEP1		1	16	SIGLEC16
				1	2	TMED10		1	2	SVEP1
				1	3	ERCC2		1	3	ERCC2
				1	3	AAED1		1	2	TFRC
				1	2	SERPINA7		1	2	TGFBI
				1	2	TRMT61B		1	2	PRRG3
				1	12	RPS27A		1	10	TPI1
				1	1	[Master Protein] Uncharacterized protein (Fragment) OS=Homo sapiens		1	2	PRSS3
				1	2	C12orf56		1	1	[Master Protein] Uncharacterized protein (Fragment) OS=Homo sapiens
				1	33	CACNB4		1	1	[Master Protein] Uncharacterized protein (Fragment) OS=Homo sapiens
								1	1	VCAM1
								1	31	CACNB4
								1	1	ZC3H4

## Sheet: Donor c
# Peptides	# PSMs	Group Description		# Peptides	# PSMs	Group Description		# Peptides	# PSMs	Group Description
75	361	APOB		85	400	APOB		84	410	APOB
55	1996	ALB		58	783	C4A		60	372	C4A
53	429	C4A		57	1953	ALB		58	374	C4A
53	427	C4B		56	392	C4A		58	374	C4B
52	427	C4A		56	396	C4B		56	1451	ALB
51	2361	KRT1		56	2040	KRT1		53	2658	F2
50	4425	F2		55	393	C4A		50	1482	KRT1
46	1885	HEL-S-78p		53	4431	F2		48	170	DSP
45	761	THBS1		48	298	HEL-S-62p		48	288	HEL-S-62p
43	160	DSP		47	1745	HEL-S-78p		47	642	THBS1
42	436	A2M		46	802	KRT2		43	452	A2M
42	249	FN1		45	446	A2M		42	1339	HEL-S-78p
40	279	HEL-S-62p		45	148	DSP		40	703	KRT2
40	222	FLNA		45	280	FN1		38	1548	FGA
36	1510	KRT9		45	236	FLNA		38	241	FN1
36	897	KRT2		45	650	THBS1		37	926	C4BPA
35	693	APOA4		40	1853	FGA		37	199	FLNA
35	1339	C4BPA		37	1303	KRT9		37	398	KRT5
35	2301	FGA		35	599	APOA4		36	1047	KRT9
34	393	KRT5		35	352	KRT5		35	452	[Master Protein] cDNA FLJ51597, highly similar to C4b-binding protein alpha chain OS=Homo sapiens
33	662	[Master Protein] cDNA FLJ51597, highly similar to C4b-binding protein alpha chain OS=Homo sapiens		34	1183	C4BPA		34	619	APOA4
32	1119	KRT10		33	586	[Master Protein] cDNA FLJ51597, highly similar to C4b-binding protein alpha chain OS=Homo sapiens		32	775	PROS1
30	1673	FGG		33	818	FGG		31	212	[Master Protein] cDNA FLJ54081, highly similar to Keratin, type II cytoskeletal 5 OS=Homo sapiens
30	438	KRT14		33	1637	FGG		31	816	KRT10
29	1115	APOA1		32	1030	APOA1		30	901	APOE
29	552	C1R		32	944	KRT10		30	1029	FGG
29	596	C1S		32	410	KRT14		29	712	HABP2
29	1079	HABP2		31	944	HABP2		28	449	C1R
28	1167	PROS1		30	480	C1R		28	481	C1S
27	1335	APOE		30	738	FGG		28	386	KRT14
27	196	TF		29	1188	APOE		27	750	APOA1
26	1887	CLU		29	570	C1S		27	295	KRT6B
26	744	FGG		29	324	KRT16		26	1060	CLU
25	281	KRT6A		29	1038	PROS1		26	285	KRT6A
25	394	KRT16		29	195	TF		26	203	TF
25	387	KRT6B		28	171	[Master Protein] cDNA FLJ54081, highly similar to Keratin, type II cytoskeletal 5 OS=Homo sapiens		25	138	[Master Protein] cDNA, FLJ93744, highly similar to Homo sapiens keratin 6E (KRT6E), mRNA OS=Homo sapiens
23	135	[Master Protein] cDNA, FLJ93744, highly similar to Homo sapiens keratin 6E (KRT6E), mRNA OS=Homo sapiens		26	106	CP		25	84	CP
23	82	CP		26	1723	CLU		24	478	FGG
23	63	TLN1		25	155	GPLD1		24	316	KRT16
21	231	SERPINA10		24	358	KRT6B		23	193	HP
20	172	COMP		24	70	TLN1		22	66	CFH
20	58	CFH		23	76	[Master Protein] cDNA FLJ54111, highly similar to Serotransferrin OS=Homo sapiens		22	165	GPLD1
20	50	HSP90B1		23	121	[Master Protein] cDNA, FLJ93744, highly similar to Homo sapiens keratin 6E (KRT6E), mRNA OS=Homo sapiens		22	1684	VTN
20	181	HP		23	256	KRT6A		20	205	SERPINA10
20	153	GPLD1		23	2244	VTN		20	58	TLN1
20	2398	VTN		22	68	CFH		18	42	HSP90B1
17	114	GSN		22	176	HP		18	70	PLG
17	61	JUP		20	164	COMP		17	168	SERPINA1
17	90	MASP1		20	220	SERPINA10		17	104	GSN
16	443	HEL-214		19	152	SERPINA1		17	361	CLU
16	524	PON1		18	222	KRT17		17	90	MASP1
15	406	F9		17	40	HSP90B1		16	182	COMP
15	57	DSG1		17	111	GSN		16	338	F9
15	114	SERPINA1		17	218	ITIH2		16	201	HEL-214
15	45	MASP1		17	49	MASP1		16	105	HPR
15	234	KRT17		17	56	JUP		16	333	IGHM
15	439	DKFZp686I15196		17	86	MASP1		16	53	MASP1
15	143	THBS4		17	64	PLG		16	66	JUP
15	400	PROC		16	376	F9		16	231	KRT17
14	408	IGHM		15	52	DSG1		15	50	KRT78
14	184	ITIH2		15	326	IGHM		15	199	DKFZp686I15196
14	52	KRT78		15	72	ITIH3		15	148	THBS4
13	150	ACTG1		15	42	KRT78		14	90	CRTAC1
13	71	CRTAC1		15	420	DKFZp686I15196		14	71	F10
13	103	HPR		15	482	PON1		14	60	DSG1
13	263	IGHG3		15	152	THBS4		14	156	[Master Protein] Full-length cDNA clone CS0DD006YL02 of Neuroblastoma of Homo sapiens (human) OS=Homo sapiens
13	78	SERPING1		15	350	PROC		14	376	IGHG1
13	50	PLG		14	100	HPR		14	152	[Master Protein] Immunoglobulin mu heavy chain OS=Homo sapiens
12	195	[Master Protein] Full-length cDNA clone CS0DD006YL02 of Neuroblastoma of Homo sapiens (human) OS=Homo sapiens		14	84	SERPING1		14	193	ITIH2
12	193	[Master Protein] Immunoglobulin mu heavy chain OS=Homo sapiens		13	140	ACTG1		14	69	ITIH3
12	34	ITGA2B		13	48	APOA5		14	200	[Master Protein] Uncharacterized protein OS=Homo sapiens
12	63	ITIH3		13	88	CRTAC1		14	309	PROC
12	144	LUM		13	78	F10		13	134	ACTG1
12	182	DKFZp686K18196		13	156	[Master Protein] Full-length cDNA clone CS0DD006YL02 of Neuroblastoma of Homo sapiens (human) OS=Homo sapiens		13	233	IGHG3
11	26	ACTN1		12	165	[Master Protein] cDNA FLJ14473 fis, clone MAMMA1001080, highly similar to Homo sapiens SNC73 protein (SNC73) mRNA OS=Homo sapiens		13	94	SERPING1
11	30	F5		12	241	IGHG3		13	331	PON1
11	56	F10		12	150	[Master Protein] Immunoglobulin mu heavy chain OS=Homo sapiens		12	146	[Master Protein] cDNA FLJ14473 fis, clone MAMMA1001080, highly similar to Homo sapiens SNC73 protein (SNC73) mRNA OS=Homo sapiens
11	117	C4B		12	106	KRT3		12	88	ITIH1
11	65	HPX		12	133	LUM		12	112	LUM
11	27	MYH9		11	101	C4B		12	277	PROZ
11	195	DKFZp686I04196		11	46	ITGA2B		11	59	SERPINF2
11	212	PROZ		11	50	AMBP		11	40	APOA5
10	50	SERPINF2		11	157	DKFZp686K18196		11	34	ITGA2B
10	43	APOA5		10	265	HEL-213		10	26	ACTN1
10	300	IGL@		10	30	HEL-S-51		10	34	HRNR
10	34	ITIH4		10	218	[Master Protein] Ig mu heavy chain disease protein OS=Homo sapiens		10	193	[Master Protein] Ig mu heavy chain disease protein OS=Homo sapiens
9	18	CPN2		10	78	ITIH1		10	28	MYH9
9	68	F7		10	32	ITIH4		10	28	PKP1
9	268	[Master Protein] Ig mu heavy chain disease protein OS=Homo sapiens		10	25	MYH9		10	71	DKFZp686C15213
9	291	IGK@		10	190	DKFZp686I04196		10	54	SERPINC1
9	150	IGHG4		10	194	PROZ		10	22	TUBB1
9	92	MASP2		9	18	ACTN1		9	86	ACTC1
8	94	ACTC1		9	18	CPN2		9	66	F7
8	139	C4BPB		9	24	F5		9	94	COLEC11
8	98	COLEC11		9	20	HEL114		9	18	HEL114
8	294	IGL@		9	65	HPX		9	30	HEL-S-51
8	81	[Master Protein] Immunoglobulin alpha-2 heavy chain OS=Homo sapiens		9	245	IGL@		9	71	HPX
8	74	ITIH1		9	29	KNG1		9	174	IGL@
8	22	PKP1		9	70	MASP2		9	38	ITIH4
8	50	AMBP		9	20	PKP1		9	176	KRT13
8	26	SERPINA3		9	40	APOC4-APOC2		9	181	KRT15
8	42	SERPINC1		9	38	SERPINA3		9	48	SERPINA3
8	30	SPARC		9	84	TTR		9	22	TUBA1B
8	42	SPARCL1		9	26	TUBA1B		9	22	TUBA4A
8	283	[Master Protein] Uncharacterized protein OS=Homo sapiens		9	26	TUBA4A		8	106	C4BPB
8	281	[Master Protein] Uncharacterized protein OS=Homo sapiens		8	82	ACTC1		8	18	CPN2
7	34	APOD		8	40	SERPINF2		8	22	F5
7	37	[Master Protein] Beta globin (Fragment) OS=Homo sapiens		8	24	ARG1		8	164	CRP
7	61	HBB		8	50	HBB		8	120	IGHG4
7	16	CFB		8	126	C4BPB		8	51	[Master Protein] Immunoglobulin kappa light chain OS=Homo sapiens
7	18	CFI		8	62	F7		8	75	MASP2
7	281	CRP		8	101	COLEC11		8	18	MMRN1
7	20	HEL-S-51		8	19	CFB		8	41	AMBP
7	61	IGKC		8	268	CRP		8	81	DKFZp686L19235
7	118	IGL@		8	63	IGKC		8	26	SERPINA5
7	198	IGL@		8	232	[Master Protein] IgG L chain OS=Homo sapiens		7	26	ANXA2
7	160	KRT13		8	144	IGHG4		7	60	HBB
7	34	KNG1		8	172	KRT15		7	18	CFB
7	38	LPL		8	82	DKFZp686L19235		7	26	CLEC3B
7	20	MMRN1		8	42	SERPINC1		7	74	IGL@
7	60	APOC4-APOC2		8	34	SPARCL1		7	168	IGL@
7	88	SPP2		7	36	HBA2		7	31	KNG1
7	86	THBS2		7	36	ANXA2		7	76	SPP2
7	102	TTR		7	52	[Master Protein] Anti-(ED-B) scFV (Fragment) OS=Homo sapiens		7	38	SPARCL1
7	22	TUBA4A		7	161	APOC3		6	47	[Master Protein] Anti-(ED-B) scFV (Fragment) OS=Homo sapiens
7	274	[Master Protein] Uncharacterized protein OS=Homo sapiens		7	27	[Master Protein] Beta globin (Fragment) OS=Homo sapiens		6	52	APOA2
6	20	YWHAZ		7	22	CDH5		6	141	APOC1
6	37	HBA2		7	12	[Master Protein] cDNA, FLJ92374, highly similar to Homo sapiens C-type lectin domain family 3, member B (CLEC3B), mRNA OS=Homo sapiens		6	26	APOD
6	28	ANXA2		7	26	CLEC3B		6	60	CLU
6	48	[Master Protein] Anti-(ED-B) scFV (Fragment) OS=Homo sapiens		7	14	PRKCSH		6	22	ARG1
6	46	APOA2		7	32	HRNR		6	16	CDH5
6	212	APOC1		7	239	IGL@		6	14	PRKCSH
6	221	APOC3		7	34	LPL		6	40	HIST1H4H
6	16	CDH5		7	69	PROC		6	106	[Master Protein] IgG L chain OS=Homo sapiens
6	12	CDH1		7	94	PON3		6	34	LPL
6	12	HEL114		7	29	SPARC		6	33	PPIA
6	26	GAPDH		7	78	THBS2		6	52	POTEE
6	41	HBB		6	40	APOA2		6	32	APOC4-APOC2
6	26	PPIA		6	125	APOC1		6	12	RBP4
6	42	PRDX1		6	28	APOD		6	14	APCS
6	66	POTEE		6	151	CLU		6	76	PON3
6	20	SERPINA5		6	30	COLEC10		6	22	SPARC
6	97	PON3		6	18	CFI		6	78	THBS2
6	70	THBS3		6	167	[Master Protein] IgG L chain OS=Homo sapiens		6	62	THBS3
6	14	TUBB1		6	101	IGL@		6	66	TTR
5	14	HSPE1		6	12	ITGB3		5	22	YWHAZ
5	17	RPS18		6	18	ITLN1		5	12	MMP2
5	10	MMP2		6	12	MYL12B		5	9	APMAP
5	10	APMAP		6	12	NID1		5	53	HBA2
5	48	AHSG		6	38	PRDX1		5	102	APOC3
5	18	ARG1		6	56	POTEE		5	32	[Master Protein] Beta globin (Fragment) OS=Homo sapiens
5	9	[Master Protein] cDNA, FLJ92374, highly similar to Homo sapiens C-type lectin domain family 3, member B (CLEC3B), mRNA OS=Homo sapiens		6	14	ATP6AP2		5	12	CASP14
5	36	COLEC10		6	66	SPP2		5	12	C8G
5	16	C1QB		6	18	SERPINA5		5	18	CFI
5	16	C8G		6	56	THBS3		5	34	HBD
5	20	CLEC3B		6	14	TUBB1		5	10	CDH1
5	14	DSC1		6	224	[Master Protein] Uncharacterized protein OS=Homo sapiens		5	14	HEL-S-163pA
5	22	FCN3		5	12	MMP2		5	24	HEL-S-2a
5	14	PRKCSH		5	14	APOM		5	22	FCN3
5	26	HIST1H4H		5	10	ASPN		5	20	GAPDH
5	24	HRNR		5	12	CDH6		5	69	[Master Protein] IgG H chain OS=Homo sapiens
5	67	[Master Protein] IgG H chain OS=Homo sapiens		5	14	CHGA		5	66	[Master Protein] IgG H chain OS=Homo sapiens
5	198	[Master Protein] IgG L chain OS=Homo sapiens		5	30	HBD		5	101	[Master Protein] IgG L chain OS=Homo sapiens
5	18	JCHAIN		5	10	HEL-S-163pA		5	131	IGL@
5	10	ITGB3		5	20	FCN3		5	28	JCHAIN
5	14	ITLN1		5	24	HRG		5	62	KRT73
5	63	KRT73		5	24	HIST1H4H		5	12	MYL12B
5	12	MYL12B		5	161	[Master Protein] IgG L chain OS=Homo sapiens		5	11	NID1
5	10	NID1		5	145	IGL@		5	32	PRDX1
5	18	SELENOP		5	16	JCHAIN		5	22	PLTP
5	15	APCS		5	56	KRT73		5	16	PFN1
5	172	[Master Protein] Uncharacterized protein OS=Homo sapiens		5	10	LRRC54		5	14	TGM3
5	10	VWF		5	10	MMRN1		5	9	ATP6AP2
4	14	[Master Protein] A30 (Fragment) OS=Homo sapiens		5	10	MYL9		5	16	SELENOP
4	8	ARPC4		5	17	PPIA		5	10	SPTA1
4	8	AFM		5	32	PLTP		4	12	HSPE1
4	12	APOC4		5	10	TGM3		4	14	RPS18
4	14	APOM		5	20	SELENOP		4	8	ARPC4
4	10	ASGR2		5	14	APCS		4	40	AHSG
4	25	C4B		4	20	YWHAZ		4	12	APOC4
4	8	CDH6		4	15	[Master Protein] A30 (Fragment) OS=Homo sapiens		4	10	APOM
4	14	C1QC		4	8	AFM		4	14	APOH
4	8	CLEC11A		4	34	AHSG		4	20	C4B
4	8	HEL-S-102		4	25	C4B		4	8	CAT
4	8	HEL-S-163pA		4	14	CD5L		4	14	CD5L
4	26	HEL-S-2a		4	22	C1QB		4	38	COLEC10
4	23	[Master Protein] IgG H chain OS=Homo sapiens		4	16	C1QC		4	14	C1QC
4	110	[Master Protein] IgG L chain OS=Homo sapiens		4	14	C8G		4	34	C9
4	107	[Master Protein] IgG L chain OS=Homo sapiens		4	20	C9		4	9	CSTA
4	107	[Master Protein] IgG L chain OS=Homo sapiens		4	7	CSTA		4	9	DPT
4	10	LRRC54		4	10	DSC1		4	13	DSC1
4	22	MGP		4	10	DKK3		4	18	SOD3
4	18	MYL6		4	10	CDH1		4	26	HRG
4	27	[Master Protein] Myosin-reactive immunoglobulin light chain variable region (Fragment) OS=Homo sapiens		4	10	HEL-S-102		4	68	[Master Protein] IgG L chain OS=Homo sapiens
4	8	OMD		4	16	HEL-S-2a		4	67	[Master Protein] IgG L chain OS=Homo sapiens
4	28	PLTP		4	22	SOD3		4	8	ITGB3
4	16	PFN1		4	28	[Master Protein] IgG H chain OS=Homo sapiens		4	23	[Master Protein] Myosin-reactive immunoglobulin light chain variable region (Fragment) OS=Homo sapiens
4	8	ATP6AP2		4	94	[Master Protein] IgG L chain OS=Homo sapiens		4	10	GP1BA
4	12	RBP4		4	93	[Master Protein] IgG L chain OS=Homo sapiens		4	16	PCSK9
4	8	TAGLN2		4	16	MYL6		4	11	V<kappa>1
4	28	RPS27A		4	26	[Master Protein] Myosin-reactive immunoglobulin light chain variable region (Fragment) OS=Homo sapiens		4	18	SERPINB12
4	14	AZGP1		4	10	OMD		4	12	[Master Protein] Testicular tissue protein Li 2 OS=Homo sapiens
3	10	YWHAQ		4	16	[Master Protein] Testicular tissue protein Li 2 OS=Homo sapiens		4	12	TUBB
3	8	ARF3		4	8	TUBB		4	104	[Master Protein] Uncharacterized protein OS=Homo sapiens
3	12	[Master Protein] Anti-streptococcal/anti-myosin immunoglobulin kappa light chain variable region (Fragment) OS=Homo sapiens		4	32	RPS27A		4	10	VWF
3	14	ASPN		4	127	[Master Protein] Uncharacterized protein OS=Homo sapiens		3	14	YWHAE
3	6	APOH		4	8	VWF		3	14	YWHAG
3	6	CNDP1		4	18	AZGP1		3	12	ARF3
3	6	CAT		3	10	HSPE1		3	10	APOF
3	9	[Master Protein] Cold agglutinin FS-1 L-chain (Fragment) OS=Homo sapiens		3	6	ARPC4		3	10	APOL1
3	10	C9		3	8	APMAP		3	12	LPA
3	9	CSTA		3	12	[Master Protein] Anti-streptococcal/anti-myosin immunoglobulin kappa light chain variable region (Fragment) OS=Homo sapiens		3	6	ASPN
3	6	HEL-S-128m		3	6	APOC4		3	6	CAMP
3	14	SOD3		3	8	APOF		3	6	C1QB
3	8	FGL1		3	8	APOL1		3	8	DKK3
3	22	[Master Protein] GCT-A5 light chain variable region (Fragment) OS=Homo sapiens		3	10	APOH		3	12	HEL-S-102
3	6	GPX3		3	6	CNDP1		3	12	FGL1
3	4	[Master Protein] Heavy chain of factor I (Fragment) OS=Homo sapiens		3	6	CAT		3	8	FLG2
3	18	HRG		3	9	[Master Protein] Cold agglutinin FS-1 L-chain (Fragment) OS=Homo sapiens		3	3	[Master Protein] Heavy chain of factor I (Fragment) OS=Homo sapiens
3	12	HIST1H2BD		3	14	CDSN		3	4	HBB
3	12	HIST1H2BJ		3	6	CLEC11A		3	6	SERPIND1
3	36	IGHV3-74		3	6	DSG2		3	15	HIST1H2BD
3	9	IGKV1-6		3	8	FGL1		3	13	HIST1H2BJ
3	14	NME1		3	8	FBLN1		3	47	[Master Protein] IgG H chain OS=Homo sapiens
3	12	PPIB		3	6	FLG2		3	36	IGHV3-74
3	8	PPBP		3	6	LGALS1		3	6	IGKV1-6
3	28	PF4		3	22	[Master Protein] GCT-A5 light chain variable region (Fragment) OS=Homo sapiens		3	22	IGKV4-1
3	6	GP1BA		3	6	GCG		3	10	ITLN1
3	8	TGM3		3	14	GAPDH		3	6	LRRC54
3	24	PRG4		3	12	HIST1H2BD		3	6	LBP
3	6	PCDH12		3	12	HIST1H2BJ		3	18	MGP
3	6	RAB11B		3	34	IGHV3-74		3	8	HLA-A
3	14	V<kappa>1		3	8	IGKV1-6		3	8	HLA-B
3	10	SERPINB12		3	8	LTBP1		3	18	MYL6
3	12	SAA4		3	16	MGP		3	14	DEFA1
3	6	SPTA1		3	10	OAF		3	10	OMD
3	10	[Master Protein] Testicular tissue protein Li 2 OS=Homo sapiens		3	8	PPBP		3	16	PPIB
3	6	TUBB		3	22	PF4		3	26	PF4
3	10	YWHAH		3	6	GP1BA		3	6	RAB11B
3	16	V2-17		3	14	PFN1		3	8	RAB27B
3	6	VCAM1		3	8	PCSK9		3	18	V<lambda>3
2	11	[Master Protein] 10E8 heavy chain variable region (Fragment) OS=Homo sapiens		3	12	SAA2-SAA4		3	24	RPS27A
2	6	ADAMTS13		3	22	PRG4		3	15	V1-17
2	6	ORM1		3	6	RAP1B		3	17	V2-17
2	6	ORM2		3	6	RAB11B		2	4	ADAM10
2	4	ANGPTL8		3	8	RBP4		2	6	ORM1
2	6	AGT		3	10	V<kappa>1		2	6	ORM2
2	6	APOL1		3	10	SERPINB12		2	10	AGT
2	8	LPA		3	8	SAA1		2	6	ASGR2
2	20	HEL-S-123m		3	27	scFv		2	25	HEL-S-123m
2	6	CALML5		3	6	TAGLN2		2	4	CNDP1
2	6	CD5L		3	68	[Master Protein] Uncharacterized protein (Fragment) OS=Homo sapiens		2	4	CDH6
2	4	CHGA		3	18	V2-17		2	4	F12
2	6	F12		2	10	[Master Protein] 10E8 heavy chain variable region (Fragment) OS=Homo sapiens		2	4	C1QA
2	4	C1QA		2	8	YWHAQ		2	4	CFD
2	6	CFD		2	4	ARF3		2	12	CDSN
2	10	CDSN		2	6	ORM1		2	3	[Master Protein] Cryocrystalglobulin CC1 kappa light chain variable region (Fragment) OS=Homo sapiens
2	4	[Master Protein] Cryocrystalglobulin CC1 kappa light chain variable region (Fragment) OS=Homo sapiens		2	8	ORM2		2	4	CLEC11A
2	4	COX2		2	15	[Master Protein] Amyloid lambda 6 light chain variable region SAR (Fragment) OS=Homo sapiens		2	4	COX2
2	6	DPT		2	8	AGT		2	8	DCN
2	5	HEL-S-22		2	8	LPA		2	14	DCD
2	6	FBLN5		2	6	ASGR2		2	4	DSC3
2	3	FBLN1		2	20	HEL-S-123m		2	4	DSG2
2	6	FBLN1		2	4	CASP14		2	4	HEL-S-22
2	4	FLG2		2	4	F12		2	4	HEL-S-128m
2	4	GGCT		2	6	CFD		2	8	FBLN5
2	8	[Master Protein] GCT-A9 light chain variable region (Fragment) OS=Homo sapiens		2	5	[Master Protein] Cryocrystalglobulin CC1 kappa light chain variable region (Fragment) OS=Homo sapiens		2	8	FBLN1
2	4	GCG		2	3	HEL-S-22		2	4	LGALS1
2	6	RAB1A		2	8	FBLN5		2	4	GGCT
2	4	HLA-C		2	3	FBLN1		2	4	GCG
2	6	IGHV3-13		2	10	[Master Protein] GCT-A5 heavy chain variable region (Fragment) OS=Homo sapiens		2	6	GPX3
2	6	IGKV1-16		2	9	[Master Protein] GCT-A9 light chain variable region (Fragment) OS=Homo sapiens		2	4	GAS6
2	4	IGKV1-9		2	4	GPX3		2	4	GNB1
2	6	IGKV2-24		2	4	GNB1		2	10	RAB1A
2	10	IGKV3-15		2	10	RAB1A		2	3	IGKV1-39
2	6	IGKV3D-20		2	2	[Master Protein] Heavy chain of factor I (Fragment) OS=Homo sapiens		2	8	IGKV2-40
2	6	IGKV3D-11		2	2	HBB		2	16	IGKV3-15
2	10	IGLV1-47		2	10	HIST1H3A		2	4	IGKV3D-20
2	4	IGLV7-46		2	6	IGKV1-16		2	10	IGKV3D-11
2	6	IGLV8-61		2	4	IGKV1-27		2	4	IGLV8-61
2	4	IGFBP4		2	4	IGKV1-9		2	6	KRT80
2	6	LBP		2	12	IGKV3-15		2	6	LCP1
2	4	LDHB		2	8	IGKV3D-20		2	12	LYZ
2	6	TIMP2		2	10	IGKV3D-11		2	4	TIMP2
2	3	[Master Protein] MS-A1 light chain variable region (Fragment) OS=Homo sapiens		2	4	IGKV3D-15		2	13	[Master Protein] Myosin-reactive immunoglobulin heavy chain variable region (Fragment) OS=Homo sapiens
2	15	[Master Protein] Myosin-reactive immunoglobulin heavy chain variable region (Fragment) OS=Homo sapiens		2	10	IGLV1-47		2	4	[Master Protein] Myosin-reactive immunoglobulin heavy chain variable region (Fragment) OS=Homo sapiens
2	6	[Master Protein] Myosin-reactive immunoglobulin light chain variable region (Fragment) OS=Homo sapiens		2	4	IGLV8-61		2	3	[Master Protein] Myosin-reactive immunoglobulin kappa chain variable region (Fragment) OS=Homo sapiens
2	6	NRP2		2	6	KRT80		2	11	[Master Protein] Myosin-reactive immunoglobulin light chain variable region (Fragment) OS=Homo sapiens
2	10	DEFA1		2	6	KRTDAP		2	8	[Master Protein] Myosin-reactive immunoglobulin light chain variable region (Fragment) OS=Homo sapiens
2	4	OIT3		2	4	LDHB		2	6	[Master Protein] Myosin-reactive immunoglobulin light chain variable region (Fragment) OS=Homo sapiens
2	6	OAF		2	12	LYZ		2	12	NME1
2	4	PRDX5		2	5	HLA-A		2	3	OIT3
2	4	GP9		2	6	[Master Protein] MS-A1 light chain variable region (Fragment) OS=Homo sapiens		2	8	OAF
2	10	PCOLCE		2	13	[Master Protein] Myosin-reactive immunoglobulin heavy chain variable region (Fragment) OS=Homo sapiens		2	4	PRDX5
2	8	PCSK9		2	5	[Master Protein] Myosin-reactive immunoglobulin heavy chain variable region (Fragment) OS=Homo sapiens		2	6	PPBP
2	4	PCSK1N		2	4	[Master Protein] Myosin-reactive immunoglobulin light chain variable region (Fragment) OS=Homo sapiens		2	8	GP9
2	3	FLJ22763		2	6	NRP2		2	12	PCOLCE
2	5	S100A8		2	10	DEFA1		2	4	PCSK1N
2	6	RAP1B		2	8	NME1		2	7	FLJ22763
2	4	RAB27B		2	6	PPIB		2	15	IGKV3-7
2	20	V<lambda>3		2	4	GP9		2	6	S100A8
2	4	SERPINB3		2	4	PLEC		2	10	S100A9
2	6	SAA1		2	10	PCOLCE		2	4	RAP1B
2	6	SHBG		2	9	FLJ22763		2	4	SPTB
2	4	SPTB		2	6	S100A8		2	4	SVEP1
2	4	TXN		2	12	S100A9		2	4	TNC
2	6	TPI1		2	4	RAC1		2	4	TAGLN2
1	4	RPS16		2	15	V<lambda>3		2	12	TPI1
1	2	RPS26		2	4	SERPINB3		2	8	AZGP1
1	2	RPL12		2	6	SHBG		1	2	RPS15A
1	2	RPL18		2	4	SPTB		1	8	RPS16
1	2	RPL22		2	4	TNC		1	2	RPS19
1	4	ARPC3		2	4	TXN		1	4	RPL18
1	2	ARPC5		2	8	YWHAH		1	2	RPL22
1	2	ADAM10		1	2	RPS18		1	2	ARPC3
1	2	ACAN		1	2	RPS19		1	2	ARPC5
1	2	ANGPTL3		1	2	RPS26		1	3	TRIP4
1	4	ANGPTL6		1	2	SDF4		1	2	ADAMTSL2
1	2	AGR2		1	2	RPL18		1	4	AFM
1	10	APOF		1	2	RPL22		1	2	ACAN
1	4	ASS1		1	2	ARPC3		1	2	ENO1
1	4	NARS		1	2	ARPC5		1	2	APLP1
1	2	HEL-S-271		1	2	ADAM10		1	2	ANGPTL3
1	10	ABCB9		1	2	ACAN		1	4	ANGPTL6
1	2	CLPP		1	2	ANG		1	6	AGR2
1	2	BIRC5		1	2	ANGPTL8		1	2	APOL3
1	2	BGN		1	2	ANGPTL3		1	4	ASS1
1	2	BLMH		1	4	ANGPTL6		1	2	HEL-S-271
1	2	BMP1		1	2	APOL3		1	14	ABCB9
1	4	BTN1A1		1	4	ASS1		1	2	CLPP
1	2	CALCOCO1		1	4	NARS		1	6	SLC4A1
1	2	CALU		1	2	HEL-S-271		1	2	HSPG2
1	6	CPS1		1	8	ABCB9		1	2	BGN
1	2	CHST13		1	2	BCO1		1	4	BLMH
1	2	CPN1		1	2	BTN1A1		1	2	BMP1
1	2	CASP14		1	2	CDH13		1	4	BTN1A1
1	2	CAMP		1	4	CALML5		1	2	CDH13
1	2	CD36		1	4	HEL-S-99n		1	8	CALML5
1	2	CLPX		1	2	CALU		1	2	CAPNS1
1	2	F13B		1	6	CPS1		1	8	CPS1
1	4	CFL1		1	2	CHST13		1	2	CPN1
1	2	COL18A1		1	2	CPN1		1	2	CILP
1	2	C6		1	2	CAMP		1	2	CTSB
1	1	[Master Protein] Cryocrystalglobulin CC2 lambda light chain variable region (Fragment) OS=Homo sapiens		1	2	[Master Protein] cDNA FLJ76040, highly similar to Homo sapiens ankyrin repeat domain 1 (cardiac muscle) (ANKRD1), mRNA OS=Homo sapiens		1	7	[Master Protein] cDNA FLJ76040, highly similar to Homo sapiens ankyrin repeat domain 1 (cardiac muscle) (ANKRD1), mRNA OS=Homo sapiens
1	2	DCN		1	2	CLPX		1	2	CEP350
1	8	DCD		1	2	F13B		1	2	CHGA
1	4	DSC3		1	4	CFL1		1	2	CLPX
1	2	DSG2		1	2	COL18A1		1	4	F13B
1	2	DKK3		1	2	C1QA		1	4	CFL1
1	10	DLST		1	2	C8B		1	2	COL12A1
1	2	MSL2		1	1	[Master Protein] Cryocrystalglobulin CC2 lambda light chain variable region (Fragment) OS=Homo sapiens		1	2	C6
1	2	EEF1A1		1	2	CYP2E1		1	1	CYTB
1	2	EEF2		1	2	DCN		1	12	DLST
1	2	EPS8		1	2	DPT		1	1	POLR3A
1	2	HEL-S-21		1	6	DCD		1	1	DYRK2
1	2	ECM1		1	2	DSC2		1	1	CBX4
1	2	NCCRP1		1	10	DLST		1	2	EFEMP1
1	2	FCN2		1	14	DMAP1		1	2	HEL32
1	2	FLG		1	2	ETFA		1	2	HEL-S-72p
1	2	LGALS1		1	2	EEF2		1	2	HEL-S-21
1	2	GGH		1	2	HEL-S-21		1	2	HEL-S-47e
1	6	GK		1	4	HEL-S-89n		1	2	ECM1
1	2	GAS6		1	2	ECM1		1	2	F11R
1	2	RAN		1	2	NCCRP1		1	1	FAAP20
1	8	DIRAS2		1	2	FLG		1	10	FASTK
1	1	HBB		1	2	GGCT		1	2	NCCRP1
1	2	HPSE		1	6	GK		1	2	FLG
1	8	H2AFX		1	2	GLIPR2		1	6	GK
1	8	HIST1H3A		1	2	GAS6		1	2	GLIPR2
1	1	[Master Protein] IBM-A3 heavy chain variable region (Fragment) OS=Homo sapiens		1	2	RAN		1	2	RAN
1	2	IGHV3-49		1	8	DIRAS2		1	14	DIRAS2
1	6	IGHV4-39		1	2	SERPIND1		1	2	SAR1A
1	2	IGHV5-51		1	8	H2AFX		1	8	H2AFX
1	2	IGLV2-23		1	1	[Master Protein] IBM-A2 light chain variable region (Fragment) OS=Homo sapiens		1	6	HIST1H3A
1	4	IGLV2-8		1	1	[Master Protein] IBM-A3 heavy chain variable region (Fragment) OS=Homo sapiens		1	1	[Master Protein] IBM-A2 light chain variable region (Fragment) OS=Homo sapiens
1	1	[Master Protein] Immunogobulin kappa, VJ region (Fragment) OS=Homo sapiens		1	2	IGHV3-49		1	1	[Master Protein] IBM-A3 heavy chain variable region (Fragment) OS=Homo sapiens
1	4	KRT80		1	8	IGHV4-39		1	1	[Master Protein] Immunglobulin light chain variable region (Fragment) OS=Homo sapiens
1	4	KRTDAP		1	2	IGHV5-51		1	3	IGHV2-5
1	4	LTBP1		1	2	IGKV2-24		1	4	IGHV3-49
1	2	LGALS3BP		1	2	IGKV6-21		1	6	IGHV4-39
1	12	LYZ		1	2	IGLV2-18		1	4	IGHV5-51
1	8	[Master Protein] MS-D4 heavy chain variable region (Fragment) OS=Homo sapiens		1	4	IGLV2-8		1	2	IGKV1-16
1	1	[Master Protein] MS-F1 light chain variable region (Fragment) OS=Homo sapiens		1	1	[Master Protein] Immunogobulin kappa, VJ region (Fragment) OS=Homo sapiens		1	2	IGKV1-9
1	11	MBP		1	2	INHBC		1	4	IGKV2-24
1	1	MYH14		1	2	IGFBP1		1	4	IGKV6-21
1	1	[Master Protein] Myosin-reactive immunoglobulin light chain variable region (Fragment) OS=Homo sapiens		1	2	ITGB1		1	2	IGLV2-11
1	4	NOTCH2		1	2	IVD		1	2	IGLV2-23
1	2	NUCB1		1	2	LGALS3BP		1	2	IGLV2-8
1	6	OLFML1		1	2	LIMS1		1	2	IGLV9-49
1	1	ODF2L		1	4	LBP		1	2	INHBC
1	2	PDZD9		1	4	MPP2		1	2	INHBE
1	2	GP1BB		1	2	MBL2		1	2	IGFBP4
1	2	PDGFC		1	2	MIA3		1	2	IRAK1
1	1	PLEC		1	2	TIMP2		1	2	IDH2
1	2	PDCD6		1	1	[Master Protein] MS-C2 light chain variable region (Fragment) OS=Homo sapiens		1	2	TPRKB
1	6	FAM65C		1	1	[Master Protein] MS-F1 light chain variable region (Fragment) OS=Homo sapiens		1	2	KRTDAP
1	4	S100A7		1	15	MBP		1	2	LAMC1
1	6	S100A9		1	2	MYH14		1	4	LTBP1
1	2	RAB7A		1	1	[Master Protein] Myosin-reactive immunoglobulin light chain variable region (Fragment) OS=Homo sapiens		1	2	LGALS3BP
1	2	RSU1		1	4	NOTCH2		1	4	LRRC9
1	2	RAC1		1	2	NOTCH3		1	2	MROH1
1	1	RACK1		1	2	NRP1		1	2	MBL2
1	2	RCN1		1	2	NFATC4		1	2	MIA3
1	1	[Master Protein] Rheumatoid factor light chain variable region (Fragment) OS=Homo sapiens		1	2	NUCB1		1	2	[Master Protein] MS-A1 light chain variable region (Fragment) OS=Homo sapiens
1	2	RPL23		1	6	OLFML1		1	7	[Master Protein] MS-D4 heavy chain variable region (Fragment) OS=Homo sapiens
1	10	SLMAP		1	2	OIT3		1	1	[Master Protein] MS-F1 light chain variable region (Fragment) OS=Homo sapiens
1	76	SIGLEC16		1	2	PDLIM1		1	14	MBP
1	4	SMTN		1	2	PDZD9		1	2	[Master Protein] Myosin-reactive immunoglobulin light chain variable region (Fragment) OS=Homo sapiens
1	2	SLC2A1		1	2	GP1BB		1	2	PGLYRP2
1	4	SBSN		1	2	PDGFC		1	2	NOTCH2
1	2	SVEP1		1	1	PABPC1		1	2	NOTCH3
1	2	TNC		1	2	PDCD6		1	2	NRP2
1	2	TMED10		1	2	PCSK1N		1	2	NFATC4
1	4	ERCC2		1	2	FAM65C		1	2	NUCB1
1	2	PRDX3		1	1	IGKJ3		1	4	OLFML1
1	2	[Master Protein] Transaldolase OS=Homo sapiens		1	2	PTAR1		1	1	ODF2L
1	4	TADA2B		1	6	S100A7		1	4	PDZD9
1	10	PRSS1		1	2	PCDH12		1	2	GP1BB
1	4	TINAGL1		1	2	RAB7A		1	2	PDGFC
1	2	VMO1		1	2	RCN1		1	1	PLEC
1	42	CACNB4		1	1	[Master Protein] Rheumatoid factor light chain variable region (Fragment) OS=Homo sapiens		1	1	[Master Protein] Precursor (AA -19 to 108) (Fragment) OS=Homo sapiens
1	2	WISP2		1	2	TAOK3		1	2	LMNA
				1	76	SIGLEC16		1	2	PHB
				1	2	XP32		1	2	PRR4
				1	4	ERCC2		1	6	FAM65C
				1	2	TIGD7		1	6	S100A6
				1	2	TOM1L2		1	10	S100A7
				1	8	[Master Protein] Transaldolase OS=Homo sapiens		1	2	PRG4
				1	2	TADA2B		1	2	PCDH12
				1	2	TGFB1		1	1	[Master Protein] Putative matrix cell adhesion molecule-3 OS=Homo sapiens
				1	2	TGFBI		1	2	UBE2NL
				1	4	TPI1		1	2	RAB7A
				1	8	PRSS1		1	2	RPL23
				1	6	PRSS3		1	2	RRP36
				1	2	TINAGL1		1	7	SHMT1
				1	2	VCAM1		1	4	SERPINB3
				1	2	LMAN2		1	2	SAA1
				1	2	VMO1		1	6	SAA4
				1	36	CACNB4		1	2	SHBG
				1	4	WDR91		1	23	SIGLEC16
								1	2	XP32
								1	4	SBSN
								1	4	ERCC2
								1	6	TXN
								1	2	PRDX3
								1	2	TYMP
								1	2	TIGD7
								1	6	TADA2B
								1	2	TGFBI
								1	1	TRMT61B
								1	2	TPM3
								1	5	PRSS1
								1	2	PRSS3
								1	2	TINAGL1
								1	2	SNRPA
								1	1	USP49
								1	1	[Master Protein] Uncharacterized protein (Fragment) OS=Homo sapiens
								1	1	C14orf105
								1	2	VCAM1
								1	4	LMAN2
								1	52	CACNB4
								1	1	C10orf54
								1	4	WDR91
								1	2	ZSWIM6

## Sheet: Donor d
# Peptides	# PSMs	Group Description		# Peptides	# PSMs	Group Description		# Peptides	# PSMs	Group Description
124	578	APOB		131	696	APOB		117	538	APOB
76	521	FLNA		91	597	FLNA		73	670	HEL-S-62p
69	653	HEL-S-62p		78	348	TLN1		73	475	FLNA
68	239	MYH9		73	715	HEL-S-62p		65	277	TLN1
64	286	TLN1		72	254	MYH9		61	224	MYH9
60	2454	ALB		60	392	C4A		58	363	C4A
57	422	C4A		60	389	C4B		58	359	C4B
57	419	C4B		59	393	C4A		57	364	C4A
56	424	C4A		59	2347	ALB		57	1801	ALB
50	3437	F2		50	3442	F2		51	2105	F2
44	449	A2M		45	510	A2M		45	427	A2M
40	1198	HEL-S-78p		41	1088	HEL-S-78p		42	993	HEL-S-78p
40	1339	KRT1		41	388	THBS1		38	1053	KRT1
38	373	THBS1		40	1256	KRT1		36	540	APOA4
37	101	HEL114		37	104	HEL114		36	339	THBS1
36	565	APOA4		37	409	[Master Protein] Transferrin variant (Fragment) OS=Homo sapiens		35	98	HEL114
36	381	TF		36	77	SPTA1		34	1211	FGA
36	88	SPTB		35	110	CFH		32	846	C4BPA
33	1518	HABP2		34	536	APOA4		32	339	TF
32	104	ACTN1		33	1097	C4BPA		32	84	SPTA1
32	1529	FGA		33	1414	FGA		31	100	ACTN1
32	662	KRT9		33	1494	HABP2		31	1153	APOE
32	699	KRT2		33	684	KRT9		31	952	HABP2
31	1903	APOE		33	640	KRT2		29	407	[Master Protein] cDNA FLJ51597, highly similar to C4b-binding protein alpha chain OS=Homo sapiens
31	1086	C4BPA		31	542	[Master Protein] cDNA FLJ51597, highly similar to C4b-binding protein alpha chain OS=Homo sapiens		29	1346	CLU
31	70	SPTA1		31	74	SPTB		29	642	KRT9
29	763	KRT10		31	41	SPTB		29	667	PROS1
28	911	APOA1		30	806	APOA1		28	697	KRT10
28	96	CFH		30	132	CP		28	66	SPTB
28	1012	PROS1		30	68	CP		28	35	SPTB
27	2106	CLU		29	1843	APOE		27	649	APOA1
27	350	C1R		29	750	KRT10		27	76	CFH
27	1173	FGG		29	931	PROS1		27	723	FGG
26	376	C1S		28	2152	CLU		27	614	KRT2
25	537	FGG		28	77	FN1		26	341	C1S
24	3012	VTN		28	1078	FGG		25	92	CP
23	86	CP		27	96	ACTN1		25	46	CP
23	44	CP		27	392	C1S		24	129	[Master Protein] cDNA FLJ54111, highly similar to Serotransferrin OS=Homo sapiens
23	312	KRT5		26	296	C1R		23	290	C1R
23	153	GPLD1		26	489	FGG		23	328	FGG
22	91	ITGA2B		26	94	ITGA2B		23	254	HP
22	216	SERPINA10		24	142	GPLD1		23	90	ITGA2B
21	187	SERPINA1		24	2927	VTN		23	319	KRT5
21	232	HP		23	302	KRT5		22	70	[Master Protein] cDNA FLJ57038, highly similar to Filamin-A OS=Homo sapiens
21	310	ITIH2		22	300	ITIH2		22	134	GPLD1
21	264	KRT14		22	202	SERPINA10		22	2384	VTN
20	60	FN1		21	201	SERPINA1		21	218	SERPINA1
20	1102	IGHM		21	992	IGHM		21	189	SERPINA10
19	127	APOA5		20	119	[Master Protein] cDNA, FLJ93744, highly similar to Homo sapiens keratin 6E (KRT6E), mRNA OS=Homo sapiens		20	42	HSP90B1
19	123	[Master Protein] cDNA, FLJ93744, highly similar to Homo sapiens keratin 6E (KRT6E), mRNA OS=Homo sapiens		20	225	HP		20	729	IGHM
19	793	HEL-214		20	250	KRT6A		19	99	GSN
19	174	HPR		20	264	KRT14		19	241	KRT6A
19	246	KRT6A		19	123	APOA5		19	271	KRT14
19	779	CLU		19	45	HSP90B1		19	78	PLG
18	285	SERPINF2		19	414	HEL-214		18	284	ACTG1
18	42	HSP90B1		19	479	[Master Protein] Full-length cDNA clone CS0DD006YL02 of Neuroblastoma of Homo sapiens (human) OS=Homo sapiens		18	612	HEL-214
18	524	[Master Protein] Full-length cDNA clone CS0DD006YL02 of Neuroblastoma of Homo sapiens (human) OS=Homo sapiens		19	65	ITIH4		18	54	FN1
18	64	ITIH4		18	92	GSN		18	341	[Master Protein] Full-length cDNA clone CS0DD006YL02 of Neuroblastoma of Homo sapiens (human) OS=Homo sapiens
18	214	KRT16		18	216	KRT16		18	199	HPR
17	36	F5		18	514	PROC		18	240	ITIH2
17	767	IGH@		17	239	SERPINF2		18	56	ITIH4
16	298	ACTG1		17	38	F5		18	217	KRT16
16	442	F9		17	183	HPR		17	118	APOA5
16	501	[Master Protein] Immunoglobulin mu heavy chain OS=Homo sapiens		17	380	IGH@		17	330	F9
16	66	TUBB1		17	458	[Master Protein] Immunoglobulin mu heavy chain OS=Homo sapiens		17	332	[Master Protein] Immunoglobulin mu heavy chain OS=Homo sapiens
16	770	[Master Protein] Uncharacterized protein OS=Homo sapiens		17	192	ITIH1		17	89	MASP1
16	551	PROC		17	87	ITIH3		16	185	SERPINF2
15	98	COMP		17	78	PLG		16	42	MMRN1
15	76	GSN		17	148	THBS4		16	379	PROC
15	76	KRT13		16	753	IGHG1		15	154	ITIH1
15	68	PLG		16	59	MASP1		15	287	DKFZp686N02209
15	512	PON1		16	483	PON1		15	134	THBS4
15	145	THBS4		16	378	[Master Protein] Uncharacterized protein OS=Homo sapiens		15	50	TUBB1
14	38	[Master Protein] cDNA FLJ76342, highly similar to Homo sapiens carnosine dipeptidase 1 (metallopeptidase M20 family)(CNDP1), mRNA OS=Homo sapiens		15	298	ACTG1		15	586	[Master Protein] Uncharacterized protein OS=Homo sapiens
14	84	MASP1		15	56	TUBB1		14	32	F5
14	48	MMRN1		14	28	ANK1		14	441	[Master Protein] Ig mu heavy chain disease protein OS=Homo sapiens
14	142	SERPING1		14	376	F9		14	80	ITIH3
14	69	SERPINA5		14	602	[Master Protein] Ig mu heavy chain disease protein OS=Homo sapiens		14	46	MASP1
13	44	ACTN4		14	100	MASP1		14	106	SERPINC1
13	27	ANK1		14	44	MMRN1		14	308	PON1
13	678	[Master Protein] Ig mu heavy chain disease protein OS=Homo sapiens		14	122	SERPING1		14	46	TUBB
13	182	ITIH1		14	78	SERPINA5		13	35	[Master Protein] cDNA FLJ76342, highly similar to Homo sapiens carnosine dipeptidase 1 (metallopeptidase M20 family)(CNDP1), mRNA OS=Homo sapiens
13	77	ITIH3		13	32	CNDP1		13	152	SERPING1
12	56	F10		13	112	COMP		13	88	SERPINA5
12	45	MASP1		13	81	TUBA1C		12	277	IGHG3
12	136	MASP2		12	28	CFB		12	162	KRT17
12	82	SERPINC1		12	339	IGHG3		12	70	TUBA4A
12	80	TUBA1C		12	262	DKFZp686I04196		12	36	TUBB4B
12	40	TUBB		12	76	SERPINC1		11	181	ACTC1
11	179	ACTC1		12	73	TUBA4A		11	44	ANGPTL6
11	249	IGHG2		12	40	TUBB		11	88	COMP
11	524	IGK@		12	41	TUBB4B		11	58	F10
11	309	IGHG3		11	92	FCN3		11	105	HPX
11	29	ITGB3		11	87	HPX		11	65	KRT13
11	131	KRT17		11	66	KRT13		11	118	MASP2
11	68	AMBP		11	94	LUM		11	127	DKFZp686C15213
11	72	TUBA4A		11	124	MASP2		11	68	TUBA1A
11	42	TUBB4B		10	164	ACTC1		11	216	PROZ
11	192	PROZ		10	42	ACTN4		10	94	C4B
10	136	C4B		10	52	ANGPTL6		10	327	HEL-213
10	523	HEL-213		10	47	CD5L		10	100	FCN3
10	111	FCN3		10	116	C4B		10	327	IGK@
10	89	HPX		10	30	HEL-S-51		10	24	ITGB3
10	527	IGK@		10	227	IGHG4		10	31	GP1BA
10	204	IGHG4		10	28	ITGB3		10	61	AMBP
10	28	[Master Protein] Uncharacterized protein OS=Homo sapiens		10	136	KRT17		10	57	SERPINA3
9	39	YWHAZ		10	66	AMBP		10	338	[Master Protein] Uncharacterized protein OS=Homo sapiens
9	48	CD5L		10	58	SERPINA3		9	110	[Master Protein] cDNA FLJ14473 fis, clone MAMMA1001080, highly similar to Homo sapiens SNC73 protein (SNC73) mRNA OS=Homo sapiens
9	116	[Master Protein] cDNA FLJ14473 fis, clone MAMMA1001080, highly similar to Homo sapiens SNC73 protein (SNC73) mRNA OS=Homo sapiens		10	176	PROZ		9	44	F7
9	122	COLEC11		9	48	HBB		9	26	HEL-S-51
9	26	HEL-S-51		9	66	F7		9	40	GAPDH
9	38	GAPDH		9	46	F10		9	167	IGHG4
9	162	[Master Protein] Immunoglobulin kappa light chain OS=Homo sapiens		9	20	CFI		9	81	[Master Protein] Immunoglobulin kappa light chain OS=Homo sapiens
9	87	LUM		9	544	HEL-213		9	242	[Master Protein] Lambda-chain (AA -20 to 215) OS=Homo sapiens
9	32	MYH14		9	44	GAPDH		9	92	LUM
9	28	GP1BA		9	544	IGK@		9	74	DKFZp686M24218
8	48	ANGPTL6		9	544	IGK@		9	34	TPM4
8	51	HBB		9	28	MYH14		8	46	YWHAZ
8	103	C4BPB		9	26	GP1BA		8	20	ACTN2
8	442	[Master Protein] Lambda-chain (AA -20 to 215) OS=Homo sapiens		9	80	DKFZp686M24218		8	50	CD5L
8	18	NID1		8	55	YWHAZ		8	94	COLEC11
8	119	POTEE		8	36	LPA		8	22	CFB
8	76	APOC4-APOC2		8	20	PARVB		8	232	IGL@
8	130	SPP2		8	114	[Master Protein] cDNA FLJ14473 fis, clone MAMMA1001080, highly similar to Homo sapiens SNC73 protein (SNC73) mRNA OS=Homo sapiens		8	39	PRDX1
8	38	SERPINA3		8	26	COL18A1		8	36	TAGLN2
8	20	TPM4		8	100	COLEC11		8	214	[Master Protein] Uncharacterized protein OS=Homo sapiens
7	172	APOC3		8	391	[Master Protein] IgG L chain OS=Homo sapiens		8	217	[Master Protein] Uncharacterized protein OS=Homo sapiens
7	35	APOL1		8	148	[Master Protein] Immunoglobulin kappa light chain OS=Homo sapiens		7	14	ANK1
7	50	F7		8	416	[Master Protein] Lambda-chain (AA -20 to 215) OS=Homo sapiens		7	174	APOC1
7	26	COL18A1		8	50	PFN1		7	29	APOL1
7	104	CRP		8	75	APOC4-APOC2		7	42	HBB
7	438	IGL@		8	143	SPP2		7	80	C4BPB
7	57	[Master Protein] Immunoglobulin heavy chain variant (Fragment) OS=Homo sapiens		8	29	TPM4		7	14	CPN2
7	38	MYL6		7	191	APOC3		7	59	[Master Protein] Immunoglobulin heavy chain variant (Fragment) OS=Homo sapiens
7	81	PZP		7	189	CLU		7	41	KNG1
7	22	RAP1B		7	28	APOL1		7	14	NID1
7	52	THBS3		7	32	SLC4A1		7	46	PPIA
6	27	ANXA2		7	28	[Master Protein] Beta globin (Fragment) OS=Homo sapiens		7	111	POTEE
6	70	[Master Protein] Anti-(ED-B) scFV (Fragment) OS=Homo sapiens		7	94	C4BPB		7	18	RAB11B
6	36	APOA2		7	152	[Master Protein] IgG L chain OS=Homo sapiens		7	128	SPP2
6	235	APOC1		7	408	IGL@		7	40	THBS3
6	24	LPA		7	38	KNG1		7	44	TUBA8
6	28	[Master Protein] Beta globin (Fragment) OS=Homo sapiens		7	18	MYL12B		7	212	[Master Protein] Uncharacterized protein OS=Homo sapiens
6	14	PARVB		7	118	POTEE		6	30	YWHAG
6	12	CPN2		7	102	PZP		6	61	[Master Protein] Anti-(ED-B) scFV (Fragment) OS=Homo sapiens
6	14	F13A1		7	22	RAP1B		6	42	APOA2
6	30	HIST1H4H		7	42	THBS3		6	91	CLU
6	275	[Master Protein] IgG L chain OS=Homo sapiens		7	18	TPM1		6	26	LPA
6	401	IGL@		6	28	ANXA2		6	82	CRP
6	40	KRT31		6	72	[Master Protein] Anti-(ED-B) scFV (Fragment) OS=Homo sapiens		6	16	CLEC3B
6	24	MYL12B		6	38	APOA2		6	24	HEL-S-163pA
6	18	MYL9		6	205	APOC1		6	36	FLNB
6	12	PDLIM1		6	12	CPN2		6	15	PRKCSH
6	38	PPIA		6	9	[Master Protein] cDNA, FLJ96568, highly similar to Homo sapiens tropomyosin 3 (TPM3), mRNA OS=Homo sapiens		6	93	[Master Protein] IgG H chain OS=Homo sapiens
6	20	PPIB		6	36	COLEC10		6	86	[Master Protein] IgG H chain OS=Homo sapiens
6	36	PFN1		6	22	C9		6	195	IGL@
6	12	ATP6AP2		6	92	CRP		6	86	IGL@
6	26	TAGLN2		6	30	HBD		6	196	IGL@
6	81	TTR		6	36	FLNB		6	202	IGL@
6	14	TPM2		6	343	IGL@		6	36	JCHAIN
5	12	HSPE1		6	346	IGL@		6	12	LDHB
5	36	AHSG		6	56	[Master Protein] Immunoglobulin heavy chain variant (Fragment) OS=Homo sapiens		6	18	MYL12B
5	16	APOM		6	22	MYL6		6	20	MYL9
5	20	SLC4A1		6	14	MYL9		6	12	PDLIM1
5	16	CDH5		6	12	NID1		6	32	PFN1
5	8	[Master Protein] cDNA, FLJ92374, highly similar to Homo sapiens C-type lectin domain family 3, member B (CLEC3B), mRNA OS=Homo sapiens		6	12	PDLIM1		6	52	APOC4-APOC2
5	36	COLEC10		6	32	PRDX1		6	26	RBP4
5	18	CFI		6	22	SPARCL1		6	69	PON3
5	16	CLEC3B		6	66	TTR		5	10	ADH4
5	28	HBD		5	41	HBA2		5	20	ORM1
5	12	HEL-S-102		5	14	APOM		5	48	AHSG
5	10	HEL-S-28		5	22	APOH		5	24	AGT
5	14	HEL-S-163pA		5	12	CDH5		5	18	ANXA2
5	10	PRKCSH		5	12	F13A1		5	18	APOM
5	34	JCHAIN		5	12	C8G		5	10	ASPN
5	32	KRT84		5	12	HEL-S-102		5	24	SLC4A1
5	10	KRT86		5	22	HIST1H4H		5	32	APOH
5	27	KNG1		5	34	JCHAIN		5	10	PARVB
5	14	LDHB		5	32	KRT31		5	14	CDH5
5	10	HLA-A		5	16	LPL		5	16	CRTAC1
5	26	PRDX1		5	12	LDHB		5	16	COL18A1
5	12	GP9		5	11	HLA-A		5	24	C9
5	12	RAB11B		5	41	PPIA		5	22	CFI
5	10	RAB27B		5	16	PPIB		5	24	HBD
5	14	RBP4		5	20	PLTP		5	28	HEL-S-1
5	14	SELENOP		5	38	PF4		5	22	HEL-S-102
5	24	APCS		5	22	PRG4		5	10	HEL-S-28
5	14	SDPR		5	12	RAB27B		5	18	HEL-S-128m
5	22	SPARCL1		5	13	ATP6AP2		5	16	FERMT3
5	46	THBS2		5	18	APCS		5	10	HSP90AB1
5	12	TPM3		5	79	PON3		5	30	HIST1H4H
5	20	YWHAH		5	44	THBS2		5	40	KRT31
5	18	AZGP1		5	20	TAGLN2		5	66	KRT4
4	20	YWHAE		5	7	TPM1		5	26	MYL6
4	23	[Master Protein] A30 (Fragment) OS=Homo sapiens		5	22	YWHAH		5	20	SAA2-SAA4
4	8	ARPC4		4	20	YWHAE		5	10	RAB7A
4	8	AFM		4	20	YWHAG		5	20	RAP1B
4	8	ADH4		4	29	[Master Protein] A30 (Fragment) OS=Homo sapiens		5	9	ATP6AP2
4	20	ORM1		4	10	ARPC4		5	10	SDPR
4	42	HBA2		4	10	ADH4		5	20	SPARCL1
4	20	APOC4		4	36	AHSG		5	44	THBS2
4	16	APOD		4	12	AGT		5	18	TPM3
4	28	APOH		4	16	APOC4		5	28	YWHAH
4	8	CANX		4	8	ASPN		4	12	HSPE1
4	18	CRTAC1		4	8	CANX		4	26	YWHAQ
4	10	CFL1		4	14	CRTAC1		4	27	[Master Protein] A30 (Fragment) OS=Homo sapiens
4	18	C1QC		4	14	C1QC		4	10	ARPC3
4	56	C1RL		4	8	CLEC11A		4	10	AFM
4	14	C8G		4	18	CLEC3B		4	48	HBA2
4	16	C9		4	10	HEL-S-72p		4	16	APOC4
4	10	HEL-S-72p		4	8	HEL-S-128m		4	10	CLIC1
4	8	HEL-S-21		4	14	HEL-S-163pA		4	8	F13A1
4	8	HEL-S-128m		4	20	FERMT3		4	24	COLEC10
4	16	HEL-S-2a		4	16	ALDOA		4	14	C1QC
4	26	FLNB		4	5	[Master Protein] Heavy chain of factor I (Fragment) OS=Homo sapiens		4	40	C1RL
4	14	ALDOA		4	8	SERPIND1		4	8	C5
4	10	HSP90AB1		4	12	HIST1H2AG		4	12	C8G
4	10	SERPIND1		4	29	[Master Protein] IgG H chain OS=Homo sapiens		4	10	HEL-S-72p
4	16	HIST1H2AG		4	190	[Master Protein] IgG L chain OS=Homo sapiens		4	19	HEL-S-2a
4	28	[Master Protein] IgG H chain OS=Homo sapiens		4	191	[Master Protein] IgG L chain OS=Homo sapiens		4	26	ALDOA
4	176	[Master Protein] IgG L chain OS=Homo sapiens		4	190	[Master Protein] IgG L chain OS=Homo sapiens		4	8	HSP90AA1
4	175	[Master Protein] IgG L chain OS=Homo sapiens		4	8	ITGB1		4	12	SERPIND1
4	175	[Master Protein] IgG L chain OS=Homo sapiens		4	8	ITLN1		4	8	FCER1G
4	70	KRT4		4	32	KRT84		4	30	HRG
4	51	KRT73		4	52	KRT73		4	118	[Master Protein] IgG L chain OS=Homo sapiens
4	16	LPL		4	28	MGP		4	117	[Master Protein] IgG L chain OS=Homo sapiens
4	26	MGP		4	9	HLA-A		4	117	[Master Protein] IgG L chain OS=Homo sapiens
4	8	HLA-B		4	45	[Master Protein] Myosin-reactive immunoglobulin light chain variable region (Fragment) OS=Homo sapiens		4	36	IGHV3-74
4	49	[Master Protein] Myosin-reactive immunoglobulin light chain variable region (Fragment) OS=Homo sapiens		4	8	OMD		4	8	IDH2
4	8	OMD		4	28	PPBP		4	28	KRT84
4	16	PLTP		4	18	GP1BB		4	10	KRT86
4	30	PPBP		4	12	GP9		4	46	KRT73
4	8	PECAM1		4	8	DIAPH1		4	16	LPL
4	42	PF4		4	19	SAA2-SAA4		4	22	MGP
4	14	GP1BB		4	12	RSU1		4	7	HLA-A
4	8	PDIA3		4	12	RAC2		4	30	[Master Protein] Myosin-reactive immunoglobulin light chain variable region (Fragment) OS=Homo sapiens
4	18	SAA2-SAA4		4	40	RAB10		4	16	NME1
4	22	PRG4		4	8	RAB11B		4	8	OMD
4	347	DKFZp781M0386		4	16	RBP4		4	16	PPIB
4	48	RAB10		4	20	V<kappa>1		4	20	PLTP
4	27	RAB6B		4	12	TPI1		4	26	PPBP
4	54	PON3		4	35	RPS27A		4	36	PF4
4	5	[Master Protein] TPM1 protein variant (Fragment) OS=Homo sapiens		4	190	[Master Protein] Uncharacterized protein OS=Homo sapiens		4	14	GP1BB
4	16	TPI1		4	19	V2-17		4	22	PRG4
4	30	RPS27A		4	14	AZGP1		4	10	RSU1
4	175	[Master Protein] Uncharacterized protein OS=Homo sapiens		3	8	HSPE1		4	12	RAC2
4	24	V2-17		3	8	APMAP		4	44	RAB1B
3	16	YWHAG		3	6	ARF3		4	16	RAB27B
3	16	YWHAQ		3	6	AFM		4	18	SELENOP
3	6	ARPC5		3	20	ORM1		4	18	APCS
3	6	APMAP		3	17	[Master Protein] Anti-streptococcal/anti-myosin immunoglobulin kappa light chain variable region (Fragment) OS=Homo sapiens		4	31	scFv
3	8	ARF3		3	14	APOD		4	55	TTR
3	8	ARF5		3	28	HEL-S-123m		4	14	TPI1
3	10	ENO1		3	6	BIN2		4	16	TPM1
3	12	AGT		3	28	C4B		4	117	[Master Protein] Uncharacterized protein OS=Homo sapiens
3	20	[Master Protein] Anti-streptococcal/anti-myosin immunoglobulin kappa light chain variable region (Fragment) OS=Homo sapiens		3	6	CDH6		4	16	V2-17
3	6	ACTR3		3	10	CLIC1		4	12	AZGP1
3	6	ASPN		3	8	CFL1		4	8	ZYX
3	20	HEL-S-123m		3	16	[Master Protein] Cold agglutinin FS-1 L-chain (Fragment) OS=Homo sapiens		3	22	YWHAE
3	6	BIN2		3	6	COL12A1		3	14	RPS18
3	31	C4B		3	6	C1QA		3	10	ARPC4
3	21	[Master Protein] Cold agglutinin FS-1 L-chain (Fragment) OS=Homo sapiens		3	16	C1QB		3	6	APMAP
3	5	COL12A1		3	44	C1RL		3	10	ARF3
3	12	C1QB		3	6	CKM		3	10	ARF5
3	6	C5		3	10	DPT		3	12	ORM2
3	8	C6		3	6	SPTBN1		3	14	ENO1
3	6	CFHR2		3	6	HEL-S-21		3	109	APOC3
3	6	CKM		3	10	HEL-S-22		3	6	ACTR3
3	8	HEL-S-22		3	14	HEL-S-2a		3	6	ASGR2
3	8	SOD3		3	10	SOD3		3	13	C4B
3	8	FERMT3		3	10	FGL1		3	6	CANX
3	16	FGL1		3	34	[Master Protein] GCT-A5 light chain variable region (Fragment) OS=Homo sapiens		3	10	CFL1
3	6	LGALS1		3	12	[Master Protein] GCT-A8 light chain variable region (Fragment) OS=Homo sapiens		3	6	CKM
3	47	[Master Protein] GCT-A5 light chain variable region (Fragment) OS=Homo sapiens		3	8	PRKCSH		3	20	DCD
3	8	GNB1		3	6	GAS6		3	6	CDH1
3	46	RAB1A		3	8	GNAI2		3	12	HEL-S-22
3	3	HBB		3	3	HBB		3	12	SOD3
3	18	HRG		3	10	HIST1H2BD		3	12	FGL1
3	10	HIST1H2BD		3	10	HIST1H2BJ		3	6	FBLN1
3	15	[Master Protein] HRV Fab 026-VL (Fragment) OS=Homo sapiens		3	15	[Master Protein] HRV Fab 026-VL (Fragment) OS=Homo sapiens		3	6	LGALS1
3	24	IGHV3-74		3	30	IGHV3-74		3	30	[Master Protein] GCT-A5 light chain variable region (Fragment) OS=Homo sapiens
3	8	IGHV5-51		3	10	IGHV5-51		3	25	RAB6A
3	9	IGKV1-6		3	16	IGKV1-6		3	3	HBB
3	22	IGKV2-30		3	14	IGKV2-30		3	10	[Master Protein] HRV Fab 026-VL (Fragment) OS=Homo sapiens
3	21	IGKV2-40		3	15	IGKV2-40		3	13	IGKV1-6
3	8	INHBC		3	277	IGLC7		3	6	INHBE
3	6	ITGB1		3	5	ITIL		3	6	ITGA6
3	6	ITLN1		3	26	KRT36		3	8	ITGB1
3	5	ITIL		3	6	KRT81		3	4	ITIL
3	6	IDH2		3	6	LRG1		3	12	KRT78
3	6	JUP		3	14	[Master Protein] MS-D1 light chain variable region (Fragment) OS=Homo sapiens		3	6	LDHA
3	10	KRT78		3	14	[Master Protein] MS-D4 heavy chain variable region (Fragment) OS=Homo sapiens		3	5	HLA-A
3	8	LDHA		3	12	DEFA1		3	6	HLA-B
3	7	HLA-C		3	12	NME1		3	10	GP9
3	10	[Master Protein] MS-D1 light chain variable region (Fragment) OS=Homo sapiens		3	10	OAF		3	8	PLEK
3	11	[Master Protein] MS-D4 heavy chain variable region (Fragment) OS=Homo sapiens		3	10	[Master Protein] PRO2769 OS=Homo sapiens		3	7	[Master Protein] PRO2769 OS=Homo sapiens
3	10	PCSK9		3	6	PCSK9		3	6	PDIA3
3	6	RAB7A		3	6	RAB7A		3	42	RAB10
3	6	RSU1		3	38	RAB8A		3	15	V<kappa>1
3	5	SAA1		3	29	V<lambda>3		3	8	SPARC
3	7	[Master Protein] Serum amyloid A protein OS=Homo sapiens		3	12	SELENOP		3	7	[Master Protein] TPM1 protein variant (Fragment) OS=Homo sapiens
3	8	SAA1		3	8	SDPR		3	24	RPS27A
3	12	SPARC		3	8	SPARC		3	78	[Master Protein] Uncharacterized protein (Fragment) OS=Homo sapiens
3	76	[Master Protein] Uncharacterized protein (Fragment) OS=Homo sapiens		3	8	[Master Protein] Testicular tissue protein Li 2 OS=Homo sapiens		2	14	[Master Protein] 10E8 heavy chain variable region (Fragment) OS=Homo sapiens
3	21	V1-17		3	15	V1-17		2	21	ACT
3	6	VWF		3	6	VASP		2	13	APOC2
2	13	[Master Protein] 10E8 heavy chain variable region (Fragment) OS=Homo sapiens		3	6	ZYX		2	6	APOD
2	4	RPS26		2	13	[Master Protein] 10E8 heavy chain variable region (Fragment) OS=Homo sapiens		2	24	HEL-S-123m
2	21	ACT		2	4	RPS16		2	6	HEL-S-271
2	21	ACT		2	26	ACT		2	4	ATRN
2	9	ARPC3		2	6	ARPC3		2	4	ENO3
2	10	ORM2		2	4	ARPC5		2	4	CDH6
2	28	[Master Protein] Amyloid lambda 6 light chain variable region SAR (Fragment) OS=Homo sapiens		2	10	ORM2		2	6	CAPNS1
2	4	ASGR2		2	3	[Master Protein] Anti-mucin1 light chain variable region (Fragment) OS=Homo sapiens		2	4	CASP14
2	4	HEL-S-271		2	4	CNN2		2	4	CTSB
2	4	ENO3		2	4	CD36		2	4	CD36
2	4	BGN		2	4	F13B		2	6	F12
2	4	CDH6		2	4	C5		2	4	C1QA
2	4	CNN2		2	4	C6		2	8	C1QB
2	4	CD36		2	4	CFD		2	4	C8B
2	6	CLIC1		2	10	CFHR1		2	9	[Master Protein] Cryocrystalglobulin CC1 kappa light chain variable region (Fragment) OS=Homo sapiens
2	4	F12		2	10	[Master Protein] Cryocrystalglobulin CC1 kappa light chain variable region (Fragment) OS=Homo sapiens		2	4	CLEC11A
2	4	C1QA		2	7	CSTA		2	8	COX2
2	4	COX2		2	4	COX2		2	4	DPT
2	6	DPT		2	10	DSG1		2	4	DSG1
2	6	STOM		2	4	DSP		2	4	DSP
2	2	FBLN1		2	6	DKK3		2	4	DKK3
2	4	FBLN1		2	4	DBN1		2	4	SPTBN1
2	4	FCN2		2	4	CDH1		2	4	HEL-S-21
2	5	[Master Protein] GCT-A1 heavy chain variable region (Fragment) OS=Homo sapiens		2	4	EMILIN1		2	6	STOM
2	17	[Master Protein] GCT-A9 light chain variable region (Fragment) OS=Homo sapiens		2	6	HEL-S-70		2	6	F11R
2	4	GCG		2	6	STOM		2	2	FBLN1
2	4	GLIPR2		2	4	CAPZA1		2	4	FCN2
2	4	RAN		2	4	FBLN5		2	5	[Master Protein] GCT-A1 heavy chain variable region (Fragment) OS=Homo sapiens
2	4	SAR1A		2	4	FBLN1		2	15	[Master Protein] GCT-A9 light chain variable region (Fragment) OS=Homo sapiens
2	6	HSP90AA1		2	4	FCN2		2	6	GPX3
2	2	[Master Protein] Heavy chain of factor I (Fragment) OS=Homo sapiens		2	4	LGALS1		2	13	GK
2	4	HPSE		2	3	[Master Protein] GCT-A1 heavy chain variable region (Fragment) OS=Homo sapiens		2	4	PAEP
2	10	HIST1H3A		2	15	[Master Protein] GCT-A9 light chain variable region (Fragment) OS=Homo sapiens		2	4	GNB1
2	22	IGHV4-39		2	4	GCG		2	2	[Master Protein] Heavy chain of factor I (Fragment) OS=Homo sapiens
2	6	IGKV1-16		2	4	PAEP		2	4	HPSE
2	4	IGKV1-27		2	4	RAN		2	14	H2AFX
2	4	IGKV1-9		2	6	GNB1		2	12	HIST1H2BD
2	15	IGKV3D-20		2	23	RAB6A		2	14	HIST1H3A
2	8	IGKV3D-11		2	6	HSP90AA1		2	4	HRNR
2	4	IGLV8-61		2	4	HPSE		2	18	IGHV3-13
2	4	LTBP1		2	18	HRG		2	20	IGHV4-39
2	4	LGALS3BP		2	6	HRNR		2	5	IGHV5-51
2	4	LRRC54		2	14	IGHV4-39		2	8	IGKV1-16
2	4	LBP		2	10	IGKV1-16		2	8	IGKV2-24
2	6	LDHC		2	6	IGKV1-27		2	14	IGKV2-40
2	10	LYZ		2	8	IGKV1-9		2	20	IGKV3-15
2	3	MIF		2	6	IGKV2-24		2	8	IGKV3D-20
2	5	[Master Protein] MS-A1 light chain variable region (Fragment) OS=Homo sapiens		2	19	IGKV3-15		2	10	IGKV3D-11
2	25	[Master Protein] Myosin-reactive immunoglobulin heavy chain variable region (Fragment) OS=Homo sapiens		2	18	IGKV3D-20		2	6	IGKV3D-15
2	25	[Master Protein] Myosin-reactive immunoglobulin kappa chain variable region (Fragment) OS=Homo sapiens		2	10	IGKV3D-11		2	18	IGLV1-47
2	5	[Master Protein] Myosin-reactive immunoglobulin kappa chain variable region (Fragment) OS=Homo sapiens		2	7	IGKV3D-15		2	6	IGLV7-46
2	10	DEFA1		2	4	IGLV8-61		2	10	IGFALS
2	16	NME1		2	4	IGLV9-49		2	4	ITLN1
2	4	OAF		2	6	INHBC		2	8	LTBP1
2	4	PLEK		2	6	INHBE		2	6	LGALS3BP
2	4	PDIA6		2	4	LAMC1		2	4	LRG1
2	7	FLJ22763		2	4	LBP		2	6	LBP
2	11	IGHV3OR16-12		2	4	LDHA		2	8	LYZ
2	19	IGKV3-7		2	3	MIF		2	3	MIF
2	12	S100A8		2	6	[Master Protein] MS-A1 light chain variable region (Fragment) OS=Homo sapiens		2	5	HLA-C
2	4	HEL-S-30		2	2	[Master Protein] MS-F1 light chain variable region (Fragment) OS=Homo sapiens		2	14	[Master Protein] MS-C1 light chain variable region (Fragment) OS=Homo sapiens
2	23	RAB14		2	3	MYH6		2	7	[Master Protein] MS-D4 heavy chain variable region (Fragment) OS=Homo sapiens
2	8	RAC1		2	21	[Master Protein] Myosin-reactive immunoglobulin heavy chain variable region (Fragment) OS=Homo sapiens		2	28	[Master Protein] Myosin-reactive immunoglobulin heavy chain variable region (Fragment) OS=Homo sapiens
2	29	V<lambda>3		2	9	[Master Protein] Myosin-reactive immunoglobulin light chain variable region (Fragment) OS=Homo sapiens		2	15	[Master Protein] Myosin-reactive immunoglobulin light chain variable region (Fragment) OS=Homo sapiens
2	4	SHBG		2	14	[Master Protein] Myosin-reactive immunoglobulin light chain variable region (Fragment) OS=Homo sapiens		2	14	[Master Protein] Myosin-reactive immunoglobulin light chain variable region (Fragment) OS=Homo sapiens
2	6	SLC2A14		2	4	MTPN		2	5	[Master Protein] Myosin-reactive immunoglobulin light chain variable region (Fragment) OS=Homo sapiens
2	4	TMED10		2	8	NAP1L1		2	10	DEFA1
2	4	PRDX3		2	4	PGAM1		2	4	NUCB1
2	4	TNNT3		2	4	PECAM1		2	6	OAF
2	4	VASP		2	4	PIGR		2	4	PRDX5
2	44	VH3		2	10	PCOLCE		2	8	PCSK9
2	4	ZYX		2	4	PDIA3		2	6	FAM65C
1	4	RPS16		2	8	FLJ22763		2	14	IGHV3OR16-12
1	4	RPS18		2	13	IGHV3OR16-12		2	12	S100A7
1	2	RPS19		2	17	S100A8		2	14	S100A8
1	2	SDF4		2	6	HEL-S-30		2	23	RAB14
1	2	RPL11		2	23	RAB14		2	29	V<lambda>3
1	2	RPL12		2	5	SAA1		2	2	[Master Protein] Rheumatoid factor RF-IP12 (Fragment) OS=Homo sapiens
1	2	RPL27		2	8	SAA1		2	4	ARHGDIB
1	2	ADAMTS13		2	6	SLC2A1		2	6	SAA1
1	2	CAP1		2	4	SLC2A14		2	8	SLC2A1
1	4	SLC25A31		2	4	SOD2		2	6	SLC2A14
1	2	AFTPH		2	4	SNAP23		2	6	SNAP23
1	2	ACAN		2	4	TMED10		2	3	[Master Protein] Talin-related protein (Fragment) OS=Homo sapiens
1	2	AGRN		2	4	TNNT3		2	4	TMED10
1	2	ANGPTL8		2	3	V1-22		2	4	PRDX3
1	2	AGR2		1	5	RPS18		2	3	TNC variant protein
1	8	APOF		1	2	RPS19		2	3	V1-22
1	2	ASS1		1	2	RPS26		2	39	VH3
1	1	ATXN2		1	2	SDF4		2	4	VDAC1
1	2	ATP5O		1	2	RPL12		2	4	VDAC3
1	4	ABCB9		1	2	RPL18		2	4	VWF
1	6	CLPP		1	2	ADAMTS13		1	2	MRPS22
1	2	HSPG2		1	1	[Master Protein] Adenylyl cyclase-associated protein OS=Homo sapiens		1	2	RPS10
1	2	BLMH		1	2	SLC25A31		1	2	RPS13
1	2	BTN1A1		1	2	ACAN		1	6	RPS16
1	2	CALD1		1	2	ADD1		1	2	RPS19
1	4	CALML5		1	2	ENO1		1	2	RPS20
1	2	CAPNS1		1	2	ANGPTL8		1	2	RPS25
1	6	HEL-S-99n		1	2	AGR2		1	2	RPS26
1	2	CAPZA2		1	4	APOF		1	2	SDF4
1	6	CPS1		1	2	ASS1		1	2	RPL12
1	2	CA3		1	2	ACTR3		1	2	RPL18
1	2	CPN1		1	2	ASGR2		1	2	RPL27
1	1	[Master Protein] cDNA FLJ60307 OS=Homo sapiens		1	4	NARS		1	2	MMP2
1	3	[Master Protein] cDNA FLJ76040, highly similar to Homo sapiens ankyrin repeat domain 1 (cardiac muscle) (ANKRD1), mRNA OS=Homo sapiens		1	1	ATXN3		1	2	ADAMTS13
1	2	CETP		1	4	HEL-S-271		1	2	ARPC5
1	2	CLPX		1	2	ATP5O		1	2	ARPC5L
1	2	COTL1		1	4	ABCB9		1	1	TRIP4
1	2	F13B		1	2	CLPP		1	2	ADAM10
1	1	CCDC18		1	2	B2M		1	2	APRT
1	2	C8A		1	2	ENO3		1	2	CAP1
1	2	C8B		1	4	BGN		1	2	SLC25A5
1	2	CFD		1	2	CDH13		1	2	ACAN
1	2	CORO1C		1	2	CALML5		1	2	ANGPTL8
1	1	[Master Protein] Cryocrystalglobulin CC2 lambda light chain variable region (Fragment) OS=Homo sapiens		1	2	CAPNS1		1	2	ANGPTL4
1	2	CLEC11A		1	8	CPS1		1	2	ANXA1
1	2	HEL-S-2		1	2	CA3		1	4	AGR2
1	4	CSTA		1	2	CTSG		1	2	AP2S1
1	2	COX6C		1	1	[Master Protein] cDNA FLJ75676, highly similar to Homo sapiens cytochrome P450, family 2, subfamily E, polypeptide 1(CYP2E1), mRNA OS=Homo sapiens		1	4	APOF
1	2	CYP2E1		1	4	[Master Protein] cDNA FLJ76040, highly similar to Homo sapiens ankyrin repeat domain 1 (cardiac muscle) (ANKRD1), mRNA OS=Homo sapiens		1	2	ARG1
1	4	DCN		1	2	CEP350		1	2	ASS1
1	2	DMTN		1	2	CETP		1	6	NARS
1	10	DCD		1	2	F12		1	2	ATP5L
1	2	DSC1		1	2	C7		1	2	ATP5O
1	4	DSG1		1	2	C8A		1	10	ABCB9
1	3	DSP		1	2	C8B		1	6	CLPP
1	2	DKK3		1	2	CORO1C		1	2	B2M
1	16	DLST		1	2	DMTN		1	3	BGN
1	2	DBN1		1	10	DCD		1	2	BLMH
1	2	CDH1		1	4	DSC1		1	2	BPIFA1
1	2	EMILIN1		1	2	DSG2		1	2	BIN2
1	2	LIPG		1	12	DLST		1	4	BTN1A1
1	2	HEL-S-70		1	14	DMAP1		1	2	CAD
1	2	HEL32		1	4	ETFA		1	2	CDH13
1	2	HEL-S-47e		1	2	LIPG		1	1	CALCOCO1
1	2	EIF5A		1	2	HEL32		1	2	CALML5
1	1	EVPL		1	2	HEL-S-28		1	2	CNN2
1	2	F11R		1	2	HEL-S-164nA		1	2	CAPZA2
1	2	FBLN5		1	2	HEL-S-47e		1	6	CPS1
1	2	FLG		1	2	F11R		1	2	CA2
1	4	FHL1		1	2	FLG		1	2	CA3
1	4	LGALSL		1	4	FHL1		1	2	CPN1
1	2	GPX3		1	4	ALDOC		1	2	CTNNB1
1	2	GPX1		1	2	LGALSL		1	2	CTSG
1	6	GK		1	2	GGCT		1	1	[Master Protein] cDNA FLJ55588, moderately similar to Zinc finger protein 418 OS=Homo sapiens
1	2	GAS6		1	4	GPX3		1	4	[Master Protein] cDNA FLJ76040, highly similar to Homo sapiens ankyrin repeat domain 1 (cardiac muscle) (ANKRD1), mRNA OS=Homo sapiens
1	2	GRB2		1	2	GPX1		1	2	CETP
1	8	DIRAS2		1	7	GK		1	2	CLTC
1	2	GNAI2		1	2	GLIPR2		1	2	CLPX
1	4	HRNR		1	8	DIRAS2		1	2	COTL1
1	1	[Master Protein] IBM-A2 light chain variable region (Fragment) OS=Homo sapiens		1	2	SAR1A		1	1	F11
1	5	[Master Protein] IBM-B2 heavy chain variable region (Fragment) OS=Homo sapiens		1	5	GNB5		1	2	COL12A1
1	6	IGHV2-5		1	4	FCER1G		1	4	C6
1	4	IGKV2-24		1	6	HIST1H3A		1	2	C8A
1	3	IGKV3D-15		1	1	[Master Protein] IBM-A2 light chain variable region (Fragment) OS=Homo sapiens		1	2	CFD
1	2	IGKV6-21		1	4	[Master Protein] IBM-B2 heavy chain variable region (Fragment) OS=Homo sapiens		1	2	CORO1A
1	2	IGLV2-11		1	6	IGHV2-5		1	2	CORO1C
1	18	IGLV2-14		1	2	IGHV3-49		1	2	HEL-S-2
1	2	IGLV2-8		1	2	IGKV6-21		1	2	CSTA
1	2	IGLV3-1		1	4	IGLV2-11		1	2	UQCR10
1	2	IGLV9-49		1	10	IGLV2-14		1	2	COX4I1
1	2	INHBE		1	4	IGLV2-8		1	2	COX6C
1	2	IGF2		1	2	KPNB1		1	2	DCN
1	2	IGFBP4		1	2	IGFBP4		1	2	DMTN
1	2	ITGA6		1	2	IGFALS		1	2	DSC1
1	4	KRTDAP		1	2	ITGA6		1	16	DLST
1	2	LIMS1		1	2	IDH2		1	1	DIP2C
1	2	LEAP2		1	4	KRTDAP		1	12	DMAP1
1	2	MDH2		1	2	MFGE8		1	2	DBN1
1	2	TIMP2		1	2	LTBP1		1	2	EML6
1	1	[Master Protein] MS-C2 light chain variable region (Fragment) OS=Homo sapiens		1	2	LGALS3BP		1	2	EMILIN1
1	1	[Master Protein] MS-F1 light chain variable region (Fragment) OS=Homo sapiens		1	2	LIMS1		1	2	ERP29
1	15	MBP		1	12	LYZ		1	2	LIPG
1	2	MPO		1	1	HLA-Cw		1	4	HEL-S-70
1	2	MYL10		1	2	MAPRE2		1	2	HEL32
1	2	[Master Protein] Myosin-reactive immunoglobulin heavy chain variable region (Fragment) OS=Homo sapiens		1	1	[Master Protein] MS-C2 light chain variable region (Fragment) OS=Homo sapiens		1	2	EEF1B2
1	2	[Master Protein] Myosin-reactive immunoglobulin light chain variable region (Fragment) OS=Homo sapiens		1	13	MBP		1	2	EIF5A
1	2	MTPN		1	2	MYL10		1	2	ESYT1
1	1	ND1		1	1	[Master Protein] Myosin-reactive immunoglobulin heavy chain variable region (Fragment) OS=Homo sapiens		1	2	CAPZB
1	2	NOTCH2		1	2	[Master Protein] Myosin-reactive immunoglobulin light chain variable region (Fragment) OS=Homo sapiens		1	2	FBLN5
1	2	NUCB1		1	2	GNPTAB		1	2	FLG
1	4	NAP1L1		1	4	NXPH1		1	2	FHL1
1	4	OLFML1		1	2	NOTCH2		1	4	LGALSL
1	2	OIT3		1	2	NOTCH3		1	2	GCG
1	2	PPIF		1	2	NRP1		1	4	G6PD
1	2	PRDX5		1	2	NEXN		1	2	GLIPR2
1	2	PGAM1		1	2	NFATC4		1	2	RAN
1	3	PLVAP		1	1	NR4A2		1	15	DIRAS2
1	2	PIGR		1	6	OLFML1		1	4	SAR1A
1	4	PCOLCE		1	1	OR51G2		1	1	[Master Protein] IBM-A2 light chain variable region (Fragment) OS=Homo sapiens
1	4	PDCD6		1	2	OIT3		1	4	[Master Protein] IBM-B2 heavy chain variable region (Fragment) OS=Homo sapiens
1	2	PIP		1	8	TRIP13		1	1	IGHV4-31
1	2	PCSK1N		1	4	PPIF		1	3	IGHV2-5
1	2	HEL-S-276		1	2	PRDX5		1	4	IGHV3-49
1	2	[Master Protein] Proteasome subunit alpha type OS=Homo sapiens		1	2	PDGFC		1	2	IGKV1-9
1	2	DIAPH1		1	2	PDCD10		1	2	IGKV1D-16
1	9	FAM65C		1	2	PDCD6		1	4	IGKV6-21
1	1	MTDH		1	2	PIP		1	2	IGLV2-11
1	10	S100A7		1	2	PCSK1N		1	16	IGLV2-14
1	12	S100A9		1	2	PDIA6		1	2	IGLV9-49
1	2	SELP		1	2	P4HB		1	2	INHBC
1	2	PNP		1	1	MTDH		1	2	IGFBP4
1	2	RAB5C		1	4	S100A7		1	2	IQCB1
1	2	PTPRJ		1	12	S100A9		1	2	MFGE8
1	2	RCN1		1	1	RUSC1-AS1		1	2	LAMC1
1	2	RARRES2		1	2	RAB5C		1	2	LRRC54
1	1	[Master Protein] Rheumatoid factor light chain variable region (Fragment) OS=Homo sapiens		1	4	PTPRB		1	4	LRPPRC
1	1	[Master Protein] Rheumatoid factor RF-IP12 (Fragment) OS=Homo sapiens		1	2	PTPRC		1	4	LRRC9
1	2	ARHGDIB		1	2	RCN1		1	2	LCN1
1	4	ARHGAP45		1	2	RARRES2		1	4	LCP1
1	5	SLMAP		1	1	[Master Protein] Rheumatoid factor light chain variable region (Fragment) OS=Homo sapiens		1	2	CTSA
1	8	SHMT1		1	2	ARHGDIB		1	2	MROH1
1	2	SERPINB3		1	2	RPL23		1	2	MDH2
1	2	SERPINE1		1	2	SERPINE1		1	2	MBL2
1	2	SH3BGRL3		1	4	SHBG		1	2	TIMP2
1	29	SIGLEC16		1	4	SH3BGRL3		1	3	MAP3K6
1	4	SSBP1		1	37	SIGLEC16		1	2	MSN
1	4	SMTN		1	2	CD84		1	5	[Master Protein] MS-A1 light chain variable region (Fragment) OS=Homo sapiens
1	6	SLC2A1		1	2	SMIM1		1	2	[Master Protein] MS-F1 light chain variable region (Fragment) OS=Homo sapiens
1	2	SNAP23		1	2	STX11		1	8	MBP
1	2	STX11		1	2	TNC		1	2	MYL10
1	2	TAC3		1	2	[Master Protein] Testis tissue sperm-binding protein Li 70n OS=Homo sapiens		1	1	[Master Protein] Myosin-reactive immunoglobulin heavy chain variable region (Fragment) OS=Homo sapiens
1	2	TNC		1	6	ERCC2		1	1	[Master Protein] Myosin-reactive immunoglobulin light chain variable region (Fragment) OS=Homo sapiens
1	2	[Master Protein] Testicular tissue protein Li 2 OS=Homo sapiens		1	2	TXN		1	2	PGLYRP2
1	2	[Master Protein] Testis tissue sperm-binding protein Li 70n OS=Homo sapiens		1	2	PRDX3		1	1	NAA30
1	4	ERCC2		1	2	TGFB1		1	2	NOTCH2
1	2	TXN		1	13	PRSS1		1	2	NEXN
1	5	SUPT5H		1	6	PRSS3		1	4	NAP1L1
1	2	seTCTP		1	2	TINAGL1		1	4	OLFML1
1	4	TMPRSS11E		1	2	SNRPA		1	2	OIT3
1	2	TMEM109		1	1	UTY		1	4	PPIF
1	9	PRSS1		1	1	C14orf105		1	2	POSTN
1	4	PRSS3		1	2	VAMP8		1	2	PGRMC1
1	2	SNRPA		1	4	LMAN2		1	2	PGAM1
1	4	LMAN2		1	2	VDAC1		1	2	PECAM1
1	2	VDAC1		1	40	CACNB4		1	2	PDGFC
1	43	CACNB4		1	2	VWF		1	1	SLC7A6OS
1	2	WDR44		1	2	ZKSCAN2		1	6	PCOLCE
1	1	ZNF350						1	2	PDCD10
								1	2	PDCD6
								1	2	PHB
								1	4	PIP
								1	2	PRR4
								1	2	PCSK1N
								1	2	PSMA6
								1	2	PSMB6
								1	2	FAM186A
								1	2	RPGRIP1L
								1	5	FLJ22763
								1	1	KHNYN
								1	6	S100A6
								1	12	S100A9
								1	1	TIMM29
								1	2	PCDH12
								1	2	PCDH18
								1	2	SELP
								1	2	PNP
								1	2	CROCC2
								1	2	UBE2NL
								1	2	HEL-S-30
								1	2	RAB32
								1	2	RAB5B
								1	2	RCN1
								1	2	RARRES2
								1	1	[Master Protein] Rheumatoid factor light chain variable region (Fragment) OS=Homo sapiens
								1	2	ROCK2
								1	2	RPL23
								1	2	RPS23
								1	6	SHMT1
								1	1	SRSF1
								1	1	STK11IP
								1	1	ULK4
								1	2	SERPINB3
								1	2	SERPINE1
								1	15	SIGLEC16
								1	2	SSBP1
								1	11	CYP21A2
								1	1	SMCHD1
								1	2	[Master Protein] Testicular tissue protein Li 2 OS=Homo sapiens
								1	6	ERCC2
								1	4	TXN
								1	2	TMEM109
								1	1	TMEM130
								1	2	TRMT61B
								1	8	PRSS1
								1	2	HCK
								1	2	SNRPA
								1	1	USP49
								1	1	VCAM1
								1	2	VASP
								1	2	VAMP8
								1	4	LMAN2
								1	1	Gc
								1	2	VMO1
								1	41	CACNB4
